# Supplementary material for: Contrasting effects of NADPH oxidases on the fungal hyphae growth and immune responses in Pleurotus ostreatus
Source: Front Microbiol. 2024 Jun 19;15:1387643. doi: 10.3389/fmicb.2024.1387643 (PMC11220167; doi:10.3389/fmicb.2024.1387643)
Supplement: Supplementary file 4 [file Data_Sheet_4.XLSX]

## Sheet: WT_vs_N1O
WT_vs_N1O
gene ID	WT_vs_N1O FDR	WT_vs_N1O log2FC	regulated	COG_class	COG_class_annotation	GO_annotation	KEGG_annotation	KEGG_pathway_annotation	KOG_class	KOG_class_annotation	Pfam_annotation	Swiss_Prot_annotation	eggNOG_class	eggNOG_class_annotation	NR_annotation	GO_second_level_annotation
NewGene_1387	3.8e-11	12.4152	up	--	--	--	--	--	--	--	--	Putative uncharacterized protein ART2 OS=Saccharomyces cerevisiae (strain ATCC 204508 / S288c) OX=559292 GN=ART2 PE=5 SV=1	--	--	hypothetical protein EYR36_002346 [Pleurotus pulmonarius]	--
NewGene_1388	2.49e-267	12.3473	up	--	--	--	--	--	--	--	--	Putative uncharacterized protein ART2 OS=Saccharomyces cerevisiae (strain ATCC 204508 / S288c) OX=559292 GN=ART2 PE=5 SV=1	--	--	hypothetical protein EYR36_002346 [Pleurotus pulmonarius]	--
NewGene_499	7.65e-09	6.69192	up	--	--	--	--	--	--	--	--	--	--	--	--	--
NewGene_515	6.68e-06	6.68677	up	--	--	--	--	--	--	--	--	--	--	--	--	--
gene-PC9H_004384	4.93e-08	6.45253	up	--	--	Molecular Function: protein kinase activity (GO:0004672);;	--	--	--	--	Fungal protein kinase	--	S	Function unknown	hypothetical protein PLEOSDRAFT_1101018 [Pleurotus ostreatus PC15]	biological process: metabolic process (GO:0008152);; biological process: cellular process (GO:0009987);; molecular function: catalytic activity (GO:0003824)
NewGene_1541	2.44e-08	6.27012	up	--	--	--	--	--	--	--	--	--	--	--	hypothetical protein EYR36_008638 [Pleurotus pulmonarius]	--
gene-PC9H_002258	2.35e-07	6.25675	up	--	--	--	--	--	--	--	--	--	--	--	--	--
NewGene_1910	9.44e-12	6.15587	up	--	--	--	--	--	--	--	--	--	--	--	--	--
gene-PC9H_003087	4.41e-15	6.08538	up	[J]	Translation, ribosomal structure and biogenesis	Molecular Function: asparagine-tRNA ligase activity (GO:0004816);; Molecular Function: ATP binding (GO:0005524);; Biological Process: asparaginyl-tRNA aminoacylation (GO:0006421);;	K01893|4.6e-114|dsq:DICSQDRAFT_143191|K01893 asparaginyl-tRNA synthetase [EC:6.1.1.22] | (RefSeq) asparaginyl-tRNA synthetase	Aminoacyl-tRNA biosynthesis (ko00970)	[J]	Translation, ribosomal structure and biogenesis	tRNA synthetases class II (D, K and N)	Asparagine--tRNA ligase, mitochondrial OS=Schizosaccharomyces pombe (strain 972 / ATCC 24843) OX=284812 GN=slm5 PE=3 SV=1	J	Translation, ribosomal structure and biogenesis	hypothetical protein PLEOSDRAFT_14441, partial [Pleurotus ostreatus PC15]	molecular function: catalytic activity (GO:0003824);; molecular function: binding (GO:0005488);; biological process: metabolic process (GO:0008152);; biological process: cellular process (GO:0009987)
gene-PC9H_007193	1.55e-07	5.84603	up	[S]	Function unknown	Molecular Function: metallopeptidase activity (GO:0008237);;	--	--	--	--	Pregnancy-associated plasma protein-A	Extracellular metalloprotease PODANS_2_14170 OS=Podospora anserina (strain S / ATCC MYA-4624 / DSM 980 / FGSC 10383) OX=515849 GN=Pa_2_14170 PE=3 SV=1	O	Posttranslational modification, protein turnover, chaperones	hypothetical protein PLEOSDRAFT_51198 [Pleurotus ostreatus PC15]	biological process: metabolic process (GO:0008152);; molecular function: catalytic activity (GO:0003824)
NewGene_1782	6.85e-11	5.82341	up	--	--	--	--	--	--	--	--	--	--	--	--	--
gene-PC9H_005535	4.73e-08	5.74936	up	--	--	--	--	--	--	--	--	--	--	--	hypothetical protein PLEOSDRAFT_1111960 [Pleurotus ostreatus PC15]	--
gene-PC9H_006803	9.16e-06	5.68261	up	[L]	Replication, recombination and repair	Molecular Function: nucleic acid binding (GO:0003676);; Molecular Function: ATP binding (GO:0005524);;	K10901|2.1e-15|pgr:PGTG_13483|K10901 bloom syndrome protein [EC:3.6.4.12] | (RefSeq) hypothetical protein	Homologous recombination (ko03440)	--	--	DEAD/DEAH box helicase	ATP-dependent RNA helicase ROK1 OS=Vanderwaltozyma polyspora (strain ATCC 22028 / DSM 70294) OX=436907 GN=ROK1 PE=3 SV=1	A	RNA processing and modification	hypothetical protein PLEOSDRAFT_1028851, partial [Pleurotus ostreatus PC15]	molecular function: binding (GO:0005488)
NewGene_369	1.9e-07	5.67402	up	--	--	--	--	--	--	--	--	--	--	--	--	--
NewGene_203	9.31e-11	5.6361	up	--	--	Molecular Function: RNA binding (GO:0003723);;	--	--	--	--	--	--	--	--	hypothetical protein PLEOSDRAFT_164265 [Pleurotus ostreatus PC15]	molecular function: binding (GO:0005488)
gene-PC9H_003410	1.79e-07	5.45765	up	--	--	--	--	--	--	--	--	--	--	--	hypothetical protein PLEOSDRAFT_166336 [Pleurotus ostreatus PC15]	--
gene-PC9H_002306	2.38e-11	5.2672	up	--	--	--	--	--	--	--	--	--	--	--	hypothetical protein PLEOSDRAFT_162963 [Pleurotus ostreatus PC15]	--
NewGene_1277	3.76e-06	5.16504	up	--	--	--	--	--	--	--	--	--	--	--	--	--
NewGene_528	1.08e-06	5.09299	up	--	--	--	--	--	--	--	--	--	--	--	--	--
NewGene_1092	5.75e-08	5.0809	up	--	--	--	--	--	--	--	--	--	--	--	--	--
gene-PC9H_005726	7.32e-06	5.02475	up	[P]	Inorganic ion transport and metabolism	Molecular Function: catalase activity (GO:0004096);; Biological Process: response to oxidative stress (GO:0006979);; Molecular Function: heme binding (GO:0020037);; Biological Process: hydrogen peroxide catabolic process (GO:0042744);; Molecular Function: metal ion binding (GO:0046872);;	K03781|1.9e-310|scm:SCHCODRAFT_66245|K03781 catalase [EC:1.11.1.6] | (RefSeq) hypothetical protein	Tryptophan metabolism (ko00380);; Glyoxylate and dicarboxylate metabolism (ko00630);; Carbon metabolism (ko01200);; MAPK signaling pathway - yeast (ko04011);; Peroxisome (ko04146)	[P]	Inorganic ion transport and metabolism	Catalase	Catalase-1 OS=Neurospora crassa (strain ATCC 24698 / 74-OR23-1A / CBS 708.71 / DSM 1257 / FGSC 987) OX=367110 GN=cat-1 PE=1 SV=2	Q	Secondary metabolites biosynthesis, transport and catabolism	hypothetical protein PLEOSDRAFT_1111887 [Pleurotus ostreatus PC15]	biological process: metabolic process (GO:0008152);; biological process: cellular process (GO:0009987);; biological process: response to stimulus (GO:0050896);; biological process: detoxification (GO:0098754);; molecular function: catalytic activity (GO:0003824);; molecular function: antioxidant activity (GO:0016209);; molecular function: binding (GO:0005488)
gene-PC9H_008282	1.7e-06	4.99731	up	--	--	--	--	--	--	--	--	--	--	--	hypothetical protein PLEOSDRAFT_1100173 [Pleurotus ostreatus PC15]	--
gene-PC9H_002802	0.000189373	4.91183	up	[L]	Replication, recombination and repair	Molecular Function: nucleic acid binding (GO:0003676);; Molecular Function: ATP binding (GO:0005524);;	K10901|4.3e-16|pgr:PGTG_13483|K10901 bloom syndrome protein [EC:3.6.4.12] | (RefSeq) hypothetical protein	Homologous recombination (ko03440)	--	--	DEAD/DEAH box helicase	ATP-dependent RNA helicase ROK1 OS=Ashbya gossypii (strain ATCC 10895 / CBS 109.51 / FGSC 9923 / NRRL Y-1056) OX=284811 GN=ROK1 PE=3 SV=1	A	RNA processing and modification	hypothetical protein PLEOSDRAFT_1028851, partial [Pleurotus ostreatus PC15]	molecular function: binding (GO:0005488)
gene-PC9H_004982	3.51e-14	4.90392	up	[O]	Posttranslational modification, protein turnover, chaperones	Cellular Component: integral component of membrane (GO:0016021);;	K09521|1.2e-104|mrr:Moror_7425|K09521 DnaJ homolog subfamily C member 1 | (RefSeq) endoplasmic reticulum protein	Protein processing in endoplasmic reticulum (ko04141)	[O]	Posttranslational modification, protein turnover, chaperones	DnaJ domain	Uncharacterized J domain-containing protein C2E1P5.03 OS=Schizosaccharomyces pombe (strain 972 / ATCC 24843) OX=284812 GN=SPAC2E1P5.03 PE=3 SV=1	O	Posttranslational modification, protein turnover, chaperones	hypothetical protein EYR36_006350 [Pleurotus pulmonarius]	cellular component: cellular anatomical entity (GO:0110165)
NewGene_1143	5.92e-06	4.88819	up	--	--	--	--	--	--	--	--	--	--	--	hypothetical protein EYR36_003244 [Pleurotus pulmonarius]	--
gene-PC9H_005095	2.03e-08	4.87541	up	[C]	Energy production and conversion	--	K23319|4.6e-199|hir:HETIRDRAFT_429470|K23319 flavine halogenase [EC:1.14.14.-] | (RefSeq) hal5; putative halogenase	--	--	--	Tryptophan halogenase	Flavin-dependent halogenase armH5 OS=Armillaria mellea OX=47429 GN=armH5 PE=1 SV=1	C	Energy production and conversion	hypothetical protein PLEOSDRAFT_1103280 [Pleurotus ostreatus PC15]	--
gene-PC9H_005658	0.000573146	4.84161	up	--	--	Cellular Component: nucleus (GO:0005634);; Biological Process: mRNA processing (GO:0006397);;	K14408|9.7e-212|sla:SERLADRAFT_446303|K14408 cleavage stimulation factor subunit 3 | (RefSeq) hypothetical protein	mRNA surveillance pathway (ko03015)	[A]	RNA processing and modification	Suppressor of forked protein (Suf)	mRNA 3'-end-processing protein RNA14 OS=Ustilago maydis (strain 521 / FGSC 9021) OX=237631 GN=RNA14 PE=3 SV=1	A	RNA processing and modification	hypothetical protein PLEOSDRAFT_1040156 [Pleurotus ostreatus PC15]	cellular component: intracellular (GO:0005622);; cellular component: cellular anatomical entity (GO:0110165);; biological process: metabolic process (GO:0008152);; biological process: cellular process (GO:0009987)
gene-PC9H_002294	1.4e-05	4.8362	up	--	--	Cellular Component: integral component of membrane (GO:0016021);;	--	--	--	--	F-box domain	--	--	--	hypothetical protein PLEOSDRAFT_1108651 [Pleurotus ostreatus PC15]	cellular component: cellular anatomical entity (GO:0110165)
gene-PC9H_010622	6.99e-05	4.83223	up	--	--	--	K01183|5.0e-16|psq:PUNSTDRAFT_140302|K01183 chitinase [EC:3.2.1.14] | (RefSeq) hypothetical protein	Amino sugar and nucleotide sugar metabolism (ko00520)	--	--	--	--	S	Function unknown	hypothetical protein EYR40_009367 [Pleurotus pulmonarius]	--
gene-PC9H_006840	1.2e-05	4.83009	up	[V]	Defense mechanisms	Molecular Function: antiporter activity (GO:0015297);; Cellular Component: integral component of membrane (GO:0016021);; Molecular Function: xenobiotic transmembrane transporter activity (GO:0042910);;	K03327|1.5e-159|mrr:Moror_9685|K03327 multidrug resistance protein, MATE family | (RefSeq) mate efflux family protein	--	[R]	General function prediction only	MatE	Uncharacterized transporter C11D3.06 OS=Schizosaccharomyces pombe (strain 972 / ATCC 24843) OX=284812 GN=SPAC11D3.06 PE=3 SV=1	V	Defense mechanisms	hypothetical protein PLEOSDRAFT_1105315 [Pleurotus ostreatus PC15]	biological process: cellular process (GO:0009987);; biological process: localization (GO:0051179);; molecular function: transporter activity (GO:0005215);; cellular component: cellular anatomical entity (GO:0110165)
gene-PC9H_002061	3.48e-05	4.81695	up	[G]	Carbohydrate transport and metabolism	Cellular Component: integral component of membrane (GO:0016021);; Molecular Function: transmembrane transporter activity (GO:0022857);;	K08139|1.1e-54|cne:CNG04240|K08139 MFS transporter, SP family, sugar:H+ symporter | (RefSeq) hexose transport-related protein, putative	Meiosis - yeast (ko04113)	[R]	General function prediction only	Sugar (and other) transporter	Lactose permease OS=Kluyveromyces lactis (strain ATCC 8585 / CBS 2359 / DSM 70799 / NBRC 1267 / NRRL Y-1140 / WM37) OX=284590 GN=LAC12 PE=3 SV=1	U	Intracellular trafficking, secretion, and vesicular transport	hypothetical protein PLEOSDRAFT_1094775 [Pleurotus ostreatus PC15]	cellular component: cellular anatomical entity (GO:0110165);; molecular function: transporter activity (GO:0005215)
gene-PC9H_010120	0.000372168	4.75214	up	--	--	Cellular Component: integral component of membrane (GO:0016021);;	--	--	--	--	--	--	--	--	hypothetical protein EYR36_008285 [Pleurotus pulmonarius]	cellular component: cellular anatomical entity (GO:0110165)
NewGene_1404	1.47e-05	4.74801	up	--	--	--	--	--	--	--	--	--	--	--	--	--
gene-PC9H_000291	9.58e-06	4.65946	up	--	--	--	K23612|6.5e-37|pco:PHACADRAFT_141559|K23612 neural Wiskott-Aldrich syndrome protein | (RefSeq) hypothetical protein	Endocytosis (ko04144)	--	--	WH1 domain	--	--	--	hypothetical protein EYR40_000257 [Pleurotus pulmonarius]	--
gene-PC9H_010128	0.000381852	4.65624	up	--	--	Cellular Component: integral component of membrane (GO:0016021);;	--	--	--	--	--	--	--	--	hypothetical protein EYR36_008285 [Pleurotus pulmonarius]	cellular component: cellular anatomical entity (GO:0110165)
gene-PC9H_001044	9.26e-06	4.64323	up	--	--	--	--	--	--	--	zinc-RING finger domain	--	O	Posttranslational modification, protein turnover, chaperones	hypothetical protein PLEOSDRAFT_1099452 [Pleurotus ostreatus PC15]	--
gene-PC9H_003358	4.75e-05	4.60851	up	--	--	Molecular Function: DNA binding (GO:0003677);; Biological Process: regulation of transcription, DNA-templated (GO:0006355);;	K11763|1.9e-186|lbc:LACBIDRAFT_301119|K11763 chromatin structure-remodeling complex subunit RSC9 | (RefSeq) hypothetical protein	--	--	--	--	--	K	Transcription	Chromatin structure-remodeling complex protein rsc9 [Pleurotus pulmonarius]	molecular function: binding (GO:0005488);; biological process: biological regulation (GO:0065007)
gene-PC9H_003013	4.61e-05	4.59386	up	[DZ]	Cell cycle control, cell division, chromosome partitioning;; Cytoskeleton	--	K15462|1.5e-88|hir:HETIRDRAFT_447310|K15462 protein ATS1 | (RefSeq) hypothetical protein	--	[S]	Function unknown	Regulator of chromosome condensation (RCC1) repeat	--	--	--	hypothetical protein PLEOSDRAFT_1075510 [Pleurotus ostreatus PC15]	--
gene-PC9H_004475	1.42e-05	4.57903	up	--	--	Cellular Component: integral component of membrane (GO:0016021);;	K00002|1.4e-24|cthr:CTHT_0021230|K00002 alcohol dehydrogenase (NADP+) [EC:1.1.1.2] | (RefSeq) NADP-dependent alcohol dehydrogenase-like protein	Glycolysis / Gluconeogenesis (ko00010);; Pentose and glucuronate interconversions (ko00040);; Glycerolipid metabolism (ko00561)	--	--	--	--	--	--	hypothetical protein EYR36_006831 [Pleurotus pulmonarius]	cellular component: cellular anatomical entity (GO:0110165)
gene-PC9H_000666	7.56e-05	4.57751	up	--	--	Molecular Function: protein binding (GO:0005515);;	--	--	--	--	F-box-like	--	--	--	hypothetical protein PLEOSDRAFT_1099093 [Pleurotus ostreatus PC15]	molecular function: binding (GO:0005488)
gene-PC9H_000924	1.66e-05	4.52282	up	--	--	Biological Process: tryptophan catabolic process to kynurenine (GO:0019441);; Molecular Function: heme binding (GO:0020037);; Molecular Function: metal ion binding (GO:0046872);;	K00463|2.3e-168|lbc:LACBIDRAFT_306113|K00463 indoleamine 2,3-dioxygenase [EC:1.13.11.52] | (RefSeq) hypothetical protein	Tryptophan metabolism (ko00380)	--	--	Indoleamine 2,3-dioxygenase	--	E	Amino acid transport and metabolism	hypothetical protein EYR36_000766 [Pleurotus pulmonarius]	biological process: metabolic process (GO:0008152);; biological process: cellular process (GO:0009987);; molecular function: binding (GO:0005488)
gene-PC9H_001621	0.000330252	4.50376	up	--	--	--	--	--	--	--	--	--	--	--	hypothetical protein PLEOSDRAFT_1100053 [Pleurotus ostreatus PC15]	--
NewGene_599	9.15e-09	4.47322	up	--	--	--	--	--	--	--	--	--	--	--	--	--
gene-PC9H_004256	0.000323947	4.46414	up	--	--	--	--	--	--	--	--	--	--	--	hypothetical protein PLEOSDRAFT_1101198 [Pleurotus ostreatus PC15]	--
NewGene_22	0.000664968	4.42544	up	--	--	Molecular Function: structural constituent of ribosome (GO:0003735);; Cellular Component: mitochondrion (GO:0005739);; Biological Process: mitochondrial translation (GO:0032543);;	--	--	--	--	--	--	--	--	hypothetical protein EYR38_004298 [Pleurotus pulmonarius]	molecular function: structural molecule activity (GO:0005198);; cellular component: intracellular (GO:0005622);; cellular component: cellular anatomical entity (GO:0110165);; biological process: metabolic process (GO:0008152);; biological process: cellular process (GO:0009987)
gene-PC9H_002065	0.000108103	4.40344	up	--	--	--	--	--	--	--	--	--	--	--	hypothetical protein PLEOSDRAFT_171384 [Pleurotus ostreatus PC15]	--
gene-PC9H_010869	0.00488601	4.33864	up	[G]	Carbohydrate transport and metabolism	Biological Process: polysaccharide catabolic process (GO:0000272);; Molecular Function: glucan 1,4-alpha-glucosidase activity (GO:0004339);; Cellular Component: integral component of membrane (GO:0016021);; Molecular Function: starch binding (GO:2001070);;	K01178|4.4e-188|tvs:TRAVEDRAFT_54963|K01178 glucoamylase [EC:3.2.1.3] | (RefSeq) glucoamylase	Starch and sucrose metabolism (ko00500)	--	--	Glycosyl hydrolases family 15	Glucoamylase ARB_02327-1 OS=Schizophyllum commune (strain H4-8 / FGSC 9210) OX=578458 GN=SCHCODRAFT_57589 PE=1 SV=1	G	Carbohydrate transport and metabolism	glycoside hydrolase family 15 protein [Pleurotus ostreatus PC15]	biological process: metabolic process (GO:0008152);; molecular function: catalytic activity (GO:0003824);; cellular component: cellular anatomical entity (GO:0110165);; molecular function: binding (GO:0005488)
gene-PC9H_001983	1.77e-14	4.29658	up	--	--	Cellular Component: integral component of membrane (GO:0016021);;	--	--	--	--	Small subunit of serine palmitoyltransferase-like	--	S	Function unknown	hypothetical protein EYR36_011709 [Pleurotus pulmonarius]	cellular component: cellular anatomical entity (GO:0110165)
gene-PC9H_001592	4.93e-05	4.29293	up	[BQ]	Chromatin structure and dynamics;; Secondary metabolites biosynthesis, transport and catabolism	Cellular Component: cytoplasm (GO:0005737);; Biological Process: regulation of transcription by RNA polymerase II (GO:0006357);; Molecular Function: NAD-dependent histone deacetylase activity (H3-K14 specific) (GO:0032041);; Biological Process: positive regulation of stress-activated MAPK cascade (GO:0032874);; Cellular Component: nuclear periphery (GO:0034399);; Molecular Function: histone deace…	K11404|3.9e-223|lbc:LACBIDRAFT_247570|K11404 histone deacetylase 3 [EC:3.5.1.98] | (RefSeq) HDA16203; histone deacetylase complex, catalytic component RPD3	--	[B]	Chromatin structure and dynamics	Histone deacetylase domain	Histone deacetylase phd1 OS=Schizosaccharomyces pombe (strain 972 / ATCC 24843) OX=284812 GN=phd1 PE=1 SV=1	B	Chromatin structure and dynamics	histone deacetylase [Pleurotus pulmonarius]	cellular component: cellular anatomical entity (GO:0110165);; biological process: biological regulation (GO:0065007);; biological process: metabolic process (GO:0008152);; biological process: cellular process (GO:0009987);; molecular function: catalytic activity (GO:0003824);; cellular component: intracellular (GO:0005622);; cellular component: protein-containing complex (GO:0032991);; molecular …
gene-PC9H_006637	3.84e-05	4.29149	up	--	--	Cellular Component: integral component of membrane (GO:0016021);;	K23566|5.8e-29|scm:SCHCODRAFT_108226|K23566 membrane magnesium transporter 1 | (RefSeq) hypothetical protein	--	--	--	Membrane magnesium transporter	--	S	Function unknown	hypothetical protein PLEOSDRAFT_174096 [Pleurotus ostreatus PC15]	cellular component: cellular anatomical entity (GO:0110165)
NewGene_231	8e-05	4.29073	up	--	--	--	--	--	--	--	--	--	--	--	hypothetical protein PLICRDRAFT_41875 [Plicaturopsis crispa FD-325 SS-3]	--
gene-PC9H_010058	5.13e-07	4.27417	up	--	--	Molecular Function: thiol-dependent ubiquitin-specific protease activity (GO:0004843);; Molecular Function: Lys48-specific deubiquitinase activity (GO:1990380);;	K01309|9.3e-101|lbc:LACBIDRAFT_326721|K01309 ubiquitin carboxyl-terminal hydrolase MINDY-1/2 [EC:3.4.19.12] | (RefSeq) hypothetical protein	--	[S]	Function unknown	MINDY deubiquitinase	--	S	Function unknown	hypothetical protein EYR38_008187 [Pleurotus pulmonarius]	biological process: metabolic process (GO:0008152);; molecular function: catalytic activity (GO:0003824)
gene-PC9H_009125	6.43e-05	4.27226	up	--	--	--	--	--	--	--	--	--	S	Function unknown	hypothetical protein PLEOSDRAFT_1087473 [Pleurotus ostreatus PC15]	--
gene-PC9H_000579	0.000161994	4.25949	up	[L]	Replication, recombination and repair	Molecular Function: DNA binding (GO:0003677);; Molecular Function: chromatin binding (GO:0003682);; Molecular Function: DNA (cytosine-5-)-methyltransferase activity (GO:0003886);; Cellular Component: nucleus (GO:0005634);;	K00558|3.3e-236|abp:AGABI1DRAFT125058|K00558 DNA (cytosine-5)-methyltransferase 1 [EC:2.1.1.37] | (RefSeq) AGABI1DRAFT_125058; hypothetical protein	Cysteine and methionine metabolism (ko00270)	--	--	C-5 cytosine-specific DNA methylase	--	H	Coenzyme transport and metabolism	hypothetical protein PLEOSDRAFT_164694 [Pleurotus ostreatus PC15]	molecular function: binding (GO:0005488);; biological process: metabolic process (GO:0008152);; biological process: cellular process (GO:0009987);; molecular function: catalytic activity (GO:0003824);; cellular component: intracellular (GO:0005622);; cellular component: cellular anatomical entity (GO:0110165)
NewGene_376	0.000946836	4.23587	up	--	--	--	--	--	--	--	--	--	--	--	--	--
gene-PC9H_007202	1.12e-05	4.22379	up	[VT]	Defense mechanisms;; Signal transduction mechanisms	Biological Process: cellular response to oxidative stress (GO:0034599);; Molecular Function: methionine-R-sulfoxide reductase activity (GO:0070191);;	K08968|1.3e-64|gtr:GLOTRDRAFT_104698|K08968 L-methionine (R)-S-oxide reductase [EC:1.8.4.14] | (RefSeq) GAF domain-like protein	Cysteine and methionine metabolism (ko00270)	--	--	GAF domain	Free methionine-R-sulfoxide reductase OS=Saccharomyces cerevisiae (strain ATCC 204508 / S288c) OX=559292 GN=YKL069W PE=1 SV=1	T	Signal transduction mechanisms	hypothetical protein PLEOSDRAFT_1076640 [Pleurotus ostreatus PC15]	biological process: cellular process (GO:0009987);; biological process: response to stimulus (GO:0050896);; biological process: metabolic process (GO:0008152);; molecular function: catalytic activity (GO:0003824)
gene-PC9H_009548	5.75e-05	4.22318	up	--	--	Molecular Function: aspartic-type endopeptidase activity (GO:0004190);;	K01382|2.8e-82|cnb:CNBC2690|K01382 cathepsin E [EC:3.4.23.34] | (RefSeq) hypothetical protein	--	[O]	Posttranslational modification, protein turnover, chaperones	Eukaryotic aspartyl protease	Probable aspartic-type endopeptidase CTSD OS=Arthroderma benhamiae (strain ATCC MYA-4681 / CBS 112371) OX=663331 GN=CTSD PE=3 SV=1	O	Posttranslational modification, protein turnover, chaperones	hypothetical protein EYR36_008822 [Pleurotus pulmonarius]	biological process: metabolic process (GO:0008152);; molecular function: catalytic activity (GO:0003824)
gene-PC9H_005140	7.25e-05	4.21223	up	[G]	Carbohydrate transport and metabolism	Cellular Component: integral component of membrane (GO:0016021);; Molecular Function: transmembrane transporter activity (GO:0022857);;	K08158|2.0e-55|bor:COCMIDRAFT_97777|K08158 MFS transporter, DHA1 family, multidrug resistance protein | (RefSeq) hypothetical protein	--	[R]	General function prediction only	Major Facilitator Superfamily	Efflux pump vrtL OS=Penicillium aethiopicum OX=36650 GN=vrtL PE=1 SV=1	S	Function unknown	hypothetical protein EYR38_005549 [Pleurotus pulmonarius]	cellular component: cellular anatomical entity (GO:0110165);; molecular function: transporter activity (GO:0005215)
gene-PC9H_010405	0.000145989	4.18521	up	[G]	Carbohydrate transport and metabolism	Cellular Component: integral component of membrane (GO:0016021);; Molecular Function: transmembrane transporter activity (GO:0022857);;	K23630|4.5e-73|afv:AFLA_023050|K23630 MFS transporter, MCT family, aspergillic acid transporter | (RefSeq) MFS transporter, putative	--	[G]	Carbohydrate transport and metabolism	Major Facilitator Superfamily	MFS transporter asaE OS=Aspergillus flavus (strain ATCC 200026 / FGSC A1120 / NRRL 3357 / JCM 12722 / SRRC 167) OX=332952 GN=asaE PE=2 SV=1	G	Carbohydrate transport and metabolism	hypothetical protein PLEOSDRAFT_1045353 [Pleurotus ostreatus PC15]	cellular component: cellular anatomical entity (GO:0110165);; molecular function: transporter activity (GO:0005215)
NewGene_591	0.00108599	4.1636	up	--	--	--	--	--	--	--	--	--	--	--	--	--
gene-PC9H_009552	2.74e-05	4.12957	up	[L]	Replication, recombination and repair	Molecular Function: nucleic acid binding (GO:0003676);; Molecular Function: helicase activity (GO:0004386);; Molecular Function: ATP binding (GO:0005524);;	K14807|5.5e-200|hir:HETIRDRAFT_383070|K14807 ATP-dependent RNA helicase DDX51/DBP6 [EC:3.6.4.13] | (RefSeq) hypothetical protein	--	[A]	RNA processing and modification	DEAD/DEAH box helicase	ATP-dependent RNA helicase dbp6 OS=Schizosaccharomyces pombe (strain 972 / ATCC 24843) OX=284812 GN=dbp6 PE=2 SV=1	A	RNA processing and modification	ATP-dependent RNA helicase dbp6 [Pleurotus pulmonarius]	molecular function: binding (GO:0005488);; molecular function: catalytic activity (GO:0003824)
NewGene_292	0.000179385	4.1171	up	--	--	--	--	--	--	--	--	--	--	--	hypothetical protein PLEOSDRAFT_1102566 [Pleurotus ostreatus PC15]	--
gene-PC9H_009771	2.43e-07	4.11537	up	--	--	Biological Process: regulation of transcription, DNA-templated (GO:0006355);; Molecular Function: zinc ion binding (GO:0008270);; Molecular Function: sequence-specific DNA binding (GO:0043565);;	K11204|1.5e-18|pte:PTT_12856|K11204 glutamate--cysteine ligase catalytic subunit [EC:6.3.2.2] | (RefSeq) hypothetical protein	Cysteine and methionine metabolism (ko00270);; Glutathione metabolism (ko00480)	[K]	Transcription	GATA zinc finger	Biofilm regulator 1 OS=Candida albicans (strain SC5314 / ATCC MYA-2876) OX=237561 GN=BRG1 PE=1 SV=2	K	Transcription	hypothetical protein EYR38_007958 [Pleurotus pulmonarius]	biological process: biological regulation (GO:0065007);; molecular function: binding (GO:0005488)
gene-PC9H_006403	8.11e-05	4.10871	up	--	--	--	--	--	--	--	--	--	--	--	hypothetical protein PLEOSDRAFT_1105732 [Pleurotus ostreatus PC15]	--
gene-PC9H_010981	0.000291278	4.05141	up	--	--	--	--	--	--	--	--	--	--	--	hypothetical protein EYR36_004919 [Pleurotus pulmonarius]	--
gene-PC9H_009425	0.00387348	4.03836	up	--	--	--	--	--	--	--	--	--	--	--	hypothetical protein PLEOSDRAFT_1107302 [Pleurotus ostreatus PC15]	--
NewGene_1154	1.33e-05	4.0303	up	--	--	--	--	--	--	--	--	--	--	--	--	--
NewGene_112	0.000157649	3.98737	up	--	--	--	--	--	--	--	--	--	--	--	--	--
gene-PC9H_004153	0.000161007	3.98513	up	--	--	--	--	--	--	--	--	--	--	--	hypothetical protein EYR40_004474 [Pleurotus pulmonarius]	--
gene-PC9H_010043	0.000192406	3.97486	up	--	--	Molecular Function: protein binding (GO:0005515);;	--	--	--	--	F-box-like	--	S	Function unknown	hypothetical protein PLEOSDRAFT_161020 [Pleurotus ostreatus PC15]	molecular function: binding (GO:0005488)
gene-PC9H_010798	1.98e-11	3.97378	up	--	--	Cellular Component: mitochondrial inner membrane (GO:0005743);; Cellular Component: integral component of membrane (GO:0016021);; Biological Process: mitochondrial cytochrome c oxidase assembly (GO:0033617);;	K18184|1.5e-29|cci:CC1G_04987|K18184 cytochrome c oxidase assembly protein subunit 20 | (RefSeq) hypothetical protein	--	--	--	Protein of unknown function (DUF3767)	--	S	Function unknown	hypothetical protein EYR38_009365 [Pleurotus pulmonarius]	cellular component: intracellular (GO:0005622);; cellular component: cellular anatomical entity (GO:0110165);; biological process: cellular process (GO:0009987)
gene-PC9H_007939	0.000213656	3.95876	up	[HC]	Coenzyme transport and metabolism;; Energy production and conversion	Cellular Component: integral component of membrane (GO:0016021);;	--	--	--	--	--	--	--	--	hypothetical protein PLEOSDRAFT_1104852 [Pleurotus ostreatus PC15]	cellular component: cellular anatomical entity (GO:0110165)
gene-PC9H_007039	2.37e-05	3.94013	up	--	--	--	--	--	--	--	--	--	--	--	hypothetical protein PLEOSDRAFT_158828 [Pleurotus ostreatus PC15]	--
gene-PC9H_000614	1.32e-07	3.92798	up	--	--	--	--	--	--	--	--	--	--	--	hypothetical protein PLEOSDRAFT_164671 [Pleurotus ostreatus PC15]	--
gene-PC9H_010639	0.000220003	3.9252	up	[G]	Carbohydrate transport and metabolism	Molecular Function: hydrolase activity, hydrolyzing O-glycosyl compounds (GO:0004553);; Biological Process: carbohydrate metabolic process (GO:0005975);;	K06113|2.4e-06|ang:ANI_1_118084|K06113 arabinan endo-1,5-alpha-L-arabinosidase [EC:3.2.1.99] | (RefSeq) An09g01190; arabinan endo-1,5-alpha-L-arabinosidase C	--	--	--	Glycosyl hydrolases family 43	Probable arabinan endo-1,5-alpha-L-arabinosidase A OS=Aspergillus niger (strain CBS 513.88 / FGSC A1513) OX=425011 GN=abnA PE=3 SV=1	G	Carbohydrate transport and metabolism	hypothetical protein EYR40_009404 [Pleurotus pulmonarius]	molecular function: catalytic activity (GO:0003824);; biological process: metabolic process (GO:0008152)
gene-PC9H_011388	6.46e-06	3.90016	up	[S]	Function unknown	--	K14550|1.4e-09|ppl:POSPLDRAFT_105309|K14550 U3 small nucleolar RNA-associated protein 10 | (RefSeq) predicted protein	Ribosome biogenesis in eukaryotes (ko03008)	--	--	--	--	S	Function unknown	hypothetical protein EYR40_010383 [Pleurotus pulmonarius]	--
gene-PC9H_009927	1.22e-06	3.89499	up	--	--	--	--	--	--	--	--	--	--	--	hypothetical protein EYR40_007602 [Pleurotus pulmonarius]	--
gene-PC9H_006391	1.59e-06	3.86624	up	--	--	--	--	--	--	--	--	--	--	--	hypothetical protein EYR38_008868 [Pleurotus pulmonarius]	--
gene-PC9H_009907	0.000208427	3.84973	up	[IQR]	Lipid transport and metabolism;; Secondary metabolites biosynthesis, transport and catabolism;; General function prediction only	Molecular Function: oxidoreductase activity (GO:0016491);;	K00059|8.1e-29|aor:AO090003000520|K00059 3-oxoacyl-[acyl-carrier protein] reductase [EC:1.1.1.100] | (RefSeq) unnamed protein product; dehydrogenases with different specificities (related to short-chain alcohol dehydrogenases)	Fatty acid biosynthesis (ko00061);; Biotin metabolism (ko00780);; Fatty acid metabolism (ko01212)	[R]	General function prediction only	Enoyl-(Acyl carrier protein) reductase	Uncharacterized oxidoreductase C4H3.08 OS=Schizosaccharomyces pombe (strain 972 / ATCC 24843) OX=284812 GN=SPAC4H3.08 PE=3 SV=1	Q	Secondary metabolites biosynthesis, transport and catabolism	hypothetical protein PLEOSDRAFT_1094451 [Pleurotus ostreatus PC15]	molecular function: catalytic activity (GO:0003824)
gene-PC9H_001599	1.24e-06	3.83936	up	--	--	Cellular Component: NatC complex (GO:0031417);;	K20824|4.2e-24|lbc:LACBIDRAFT_297858|K20824 N-alpha-acetyltransferase 38, NatC auxiliary subunit | (RefSeq) hypothetical protein	--	--	--	LSM domain	--	--	--	hypothetical protein EYR36_000151 [Pleurotus pulmonarius]	cellular component: intracellular (GO:0005622);; cellular component: protein-containing complex (GO:0032991);; cellular component: cellular anatomical entity (GO:0110165)
NewGene_1169	8.01e-06	3.79366	up	--	--	--	--	--	--	--	--	--	--	--	--	--
gene-PC9H_003993	0.00036893	3.72929	up	[J]	Translation, ribosomal structure and biogenesis	Molecular Function: nucleic acid binding (GO:0003676);; Molecular Function: methyltransferase activity (GO:0008168);; Biological Process: methylation (GO:0032259);;	K19589|2.1e-76|cput:CONPUDRAFT_114853|K19589 release factor glutamine methyltransferase [EC:2.1.1.297] | (RefSeq) S-adenosyl-L-methionine-dependent methyltransferase	--	[J]	Translation, ribosomal structure and biogenesis	Methyltransferase small domain	eRF1 methyltransferase catalytic subunit mtq2 OS=Schizosaccharomyces pombe (strain 972 / ATCC 24843) OX=284812 GN=mtq2 PE=3 SV=1	J	Translation, ribosomal structure and biogenesis	hypothetical protein PLEOSDRAFT_49269 [Pleurotus ostreatus PC15]	molecular function: binding (GO:0005488);; molecular function: catalytic activity (GO:0003824);; biological process: metabolic process (GO:0008152)
gene-PC9H_006821	9.27e-05	3.71788	up	--	--	Molecular Function: DNA-binding transcription factor activity (GO:0003700);; Cellular Component: nucleus (GO:0005634);; Cellular Component: host cell nucleus (GO:0042025);; Molecular Function: sequence-specific DNA binding (GO:0043565);;	K09419|4.7e-61|fme:FOMMEDRAFT_72947|K09419 heat shock transcription factor, other eukaryote | (RefSeq) winged helix DNA-binding domain-containing protein	--	[K]	Transcription	HSF-type DNA-binding	Heat shock factor protein OS=Saccharomyces cerevisiae (strain ATCC 204508 / S288c) OX=559292 GN=HSF1 PE=1 SV=1	K	Transcription	hypothetical protein EYR36_009279 [Pleurotus pulmonarius]	molecular function: transcription regulator activity (GO:0140110);; cellular component: intracellular (GO:0005622);; cellular component: cellular anatomical entity (GO:0110165);; molecular function: binding (GO:0005488)
gene-PC9H_009809	0.00122818	3.69406	up	--	--	Cellular Component: integral component of membrane (GO:0016021);;	--	--	--	--	--	--	--	--	hypothetical protein PLEOSDRAFT_161227 [Pleurotus ostreatus PC15]	cellular component: cellular anatomical entity (GO:0110165)
gene-PC9H_005572	0.000655013	3.67722	up	[J]	Translation, ribosomal structure and biogenesis	Molecular Function: GTPase activity (GO:0003924);; Molecular Function: GTP binding (GO:0005525);; Cellular Component: mitochondrial inner membrane (GO:0005743);; Biological Process: mitochondrial tRNA wobble uridine modification (GO:0070899);;	K03650|2.1e-167|mrr:Moror_1563|K03650 tRNA modification GTPase [EC:3.6.-.-] | (RefSeq) trna modification gtpase mitochondrial-like	--	[J]	Translation, ribosomal structure and biogenesis	MnmE helical domain	tRNA modification GTPase mss1, mitochondrial OS=Schizosaccharomyces pombe (strain 972 / ATCC 24843) OX=284812 GN=mss1 PE=3 SV=1	J	Translation, ribosomal structure and biogenesis	hypothetical protein PLEOSDRAFT_1039110 [Pleurotus ostreatus PC15]	molecular function: catalytic activity (GO:0003824);; molecular function: binding (GO:0005488);; cellular component: intracellular (GO:0005622);; cellular component: cellular anatomical entity (GO:0110165);; biological process: metabolic process (GO:0008152);; biological process: cellular process (GO:0009987)
gene-PC9H_007548	0.00048324	3.67097	up	--	--	Molecular Function: aspartic-type endopeptidase activity (GO:0004190);;	K01381|1.8e-104|scm:SCHCODRAFT_82617|K01381 saccharopepsin [EC:3.4.23.25] | (RefSeq) hypothetical protein	Autophagy - yeast (ko04138)	[O]	Posttranslational modification, protein turnover, chaperones	Eukaryotic aspartyl protease	Rhizopuspepsin OS=Rhizopus chinensis OX=4843 PE=1 SV=2	O	Posttranslational modification, protein turnover, chaperones	hypothetical protein PLEOSDRAFT_39986 [Pleurotus ostreatus PC15]	biological process: metabolic process (GO:0008152);; molecular function: catalytic activity (GO:0003824)
gene-PC9H_005904	0.000383882	3.66776	up	[S]	Function unknown	--	--	--	--	--	Protein of unknown function (DUF1349)	--	--	--	hypothetical protein PLEOSDRAFT_163038 [Pleurotus ostreatus PC15]	--
gene-PC9H_000701	0.00492243	3.65377	up	[H]	Coenzyme transport and metabolism	--	K23010|2.0e-19|bor:COCMIDRAFT_87362|K23010 metalloendopeptidase OMA1, mitochondrial [EC:3.4.24.-] | (RefSeq) hypothetical protein	--	--	--	Methyltransferase domain	Secondary metabolism regulator LAE1 OS=Botryotinia fuckeliana (strain B05.10) OX=332648 GN=LAE1 PE=1 SV=1	S	Function unknown	hypothetical protein PLEOSDRAFT_1030913 [Pleurotus ostreatus PC15]	--
gene-PC9H_002848	0.00171417	3.64468	up	[S]	Function unknown	Molecular Function: molecular_function (GO:0003674);; Molecular Function: catalytic activity (GO:0003824);; Molecular Function: GTP cyclohydrolase activity (GO:0003933);; Cellular Component: cellular_component (GO:0005575);; Cellular Component: intracellular (GO:0005622);; Cellular Component: obsolete cell (GO:0005623);; Cellular Component: cytoplasm (GO:0005737);; Cellular Component: mitochondri…	K17792|1.8e-21|ani:AN3685.2|K17792 mitochondrial import inner membrane translocase subunit TIM54 | (RefSeq) hypothetical protein	--	[R]	General function prediction only	NIF3 (NGG1p interacting factor 3)	Protein NIF3 homolog OS=Schizosaccharomyces pombe (strain 972 / ATCC 24843) OX=284812 GN=SPCC126.12 PE=3 SV=1	S	Function unknown	hypothetical protein PLEOSDRAFT_1102534 [Pleurotus ostreatus PC15]	molecular function: catalytic activity (GO:0003824);; cellular component: intracellular (GO:0005622);; cellular component: cellular anatomical entity (GO:0110165)
gene-PC9H_000322	2.76e-05	3.63443	up	[E]	Amino acid transport and metabolism	Molecular Function: threonine synthase activity (GO:0004795);; Biological Process: threonine biosynthetic process (GO:0009088);; Molecular Function: pyridoxal phosphate binding (GO:0030170);;	K01733|3.2e-227|lbc:LACBIDRAFT_184047|K01733 threonine synthase [EC:4.2.3.1] | (RefSeq) hypothetical protein	Glycine, serine and threonine metabolism (ko00260);; Vitamin B6 metabolism (ko00750);; Biosynthesis of amino acids (ko01230)	[E]	Amino acid transport and metabolism	Threonine synthase N terminus	Threonine synthase OS=Schizosaccharomyces pombe (strain 972 / ATCC 24843) OX=284812 GN=thrc PE=1 SV=1	E	Amino acid transport and metabolism	hypothetical protein PLEOSDRAFT_1098775 [Pleurotus ostreatus PC15]	molecular function: catalytic activity (GO:0003824);; biological process: metabolic process (GO:0008152);; biological process: cellular process (GO:0009987);; molecular function: binding (GO:0005488)
gene-PC9H_003298	6.34e-08	3.62704	up	--	--	Cellular Component: integral component of membrane (GO:0016021);; Molecular Function: phosphatidylinositol binding (GO:0035091);;	K17887|0.0e+00|mrr:Moror_15970|K17887 sorting nexin-25 | (RefSeq) hypothetical protein	--	[ZUD]	Cytoskeleton;; Intracellular trafficking, secretion, and vesicular transport;; Cell cycle control, cell division, chromosome partitioning	PXA domain	Sorting nexin-12 OS=Schizosaccharomyces pombe (strain 972 / ATCC 24843) OX=284812 GN=snx12 PE=3 SV=1	U	Intracellular trafficking, secretion, and vesicular transport	hypothetical protein PLEOSDRAFT_1036860 [Pleurotus ostreatus PC15]	cellular component: cellular anatomical entity (GO:0110165);; molecular function: binding (GO:0005488)
gene-PC9H_000593	1.86e-07	3.62471	up	--	--	Molecular Function: magnesium ion binding (GO:0000287);; Molecular Function: terpene synthase activity (GO:0010333);;	K21927|1.6e-150|cci:CC1G_12294|K21927 alpha-muurolene/germacrene-A/gamma-muurolene synthase [EC:4.2.3.125 4.2.3.23 4.2.3.126] | (RefSeq) hypothetical protein	Sesquiterpenoid and triterpenoid biosynthesis (ko00909)	--	--	Terpene synthase family 2, C-terminal metal binding	Sesquiterpene synthase Agr3 OS=Agrocybe aegerita OX=5400 GN=Agr3 PE=1 SV=1	E	Amino acid transport and metabolism	hypothetical protein PLEOSDRAFT_1060726 [Pleurotus ostreatus PC15]	molecular function: binding (GO:0005488);; molecular function: catalytic activity (GO:0003824)
NewGene_1674	0.000582701	3.61842	up	--	--	--	--	--	--	--	--	--	--	--	--	--
gene-PC9H_008426	2.66e-05	3.61062	up	[M]	Cell wall/membrane/envelope biogenesis	Molecular Function: protein serine/threonine kinase activity (GO:0004674);; Molecular Function: ATP binding (GO:0005524);;	K06660|4.6e-274|sla:SERLADRAFT_445649|K06660 cell cycle serine/threonine-protein kinase CDC5/MSD2 [EC:2.7.11.21] | (RefSeq) hypothetical protein	Cell cycle - yeast (ko04111);; Meiosis - yeast (ko04113)	[D]	Cell cycle control, cell division, chromosome partitioning	Protein kinase domain	Cell cycle serine/threonine-protein kinase CDC5/MSD2 OS=Saccharomyces cerevisiae (strain ATCC 204508 / S288c) OX=559292 GN=CDC5 PE=1 SV=1	T	Signal transduction mechanisms	hypothetical protein PLEOSDRAFT_37936 [Pleurotus ostreatus PC15]	biological process: metabolic process (GO:0008152);; biological process: cellular process (GO:0009987);; molecular function: catalytic activity (GO:0003824);; molecular function: binding (GO:0005488)
gene-PC9H_000784	0.000556718	3.60658	up	[P]	Inorganic ion transport and metabolism	Molecular Function: acid phosphatase activity (GO:0003993);; Molecular Function: metal ion binding (GO:0046872);;	K01113|6.5e-57|dsq:DICSQDRAFT_143398|K01113 alkaline phosphatase D [EC:3.1.3.1] | (RefSeq) hypothetical protein	Folate biosynthesis (ko00790)	--	--	PhoD-like phosphatase	--	P	Inorganic ion transport and metabolism	hypothetical protein PLEOSDRAFT_153105 [Pleurotus ostreatus PC15]	biological process: metabolic process (GO:0008152);; biological process: cellular process (GO:0009987);; molecular function: catalytic activity (GO:0003824);; molecular function: binding (GO:0005488)
gene-PC9H_011299	0.028778	3.6062	up	--	--	--	--	--	--	--	Ubinuclein conserved middle domain	--	S	Function unknown	hypothetical protein PLEOSDRAFT_1059265 [Pleurotus ostreatus PC15]	--
gene-PC9H_009858	0.00156177	3.60343	up	--	--	--	--	--	--	--	--	--	--	--	hypothetical protein PLEOSDRAFT_161185 [Pleurotus ostreatus PC15]	--
gene-PC9H_010700	0.00115148	3.59613	up	--	--	--	--	--	--	--	--	--	--	--	hypothetical protein PLEOSDRAFT_160369 [Pleurotus ostreatus PC15]	--
gene-PC9H_009919	5.39e-05	3.59024	up	[G]	Carbohydrate transport and metabolism	Molecular Function: hydrolase activity, hydrolyzing O-glycosyl compounds (GO:0004553);; Biological Process: carbohydrate metabolic process (GO:0005975);;	K01210|5.4e-173|mrr:Moror_14336|K01210 glucan 1,3-beta-glucosidase [EC:3.2.1.58] | (RefSeq) glycoside hydrolase family 5 protein	Starch and sucrose metabolism (ko00500)	--	--	Cellulase (glycosyl hydrolase family 5)	Glucan 1,3-beta-glucosidase OS=Candida albicans (strain SC5314 / ATCC MYA-2876) OX=237561 GN=XOG1 PE=1 SV=5	G	Carbohydrate transport and metabolism	glycoside hydrolase family 5 protein [Pleurotus ostreatus PC15]	molecular function: catalytic activity (GO:0003824);; biological process: metabolic process (GO:0008152)
gene-PC9H_007117	1.73e-06	3.56983	up	--	--	Molecular Function: protein binding (GO:0005515);;	--	--	--	--	F-box-like	--	--	--	hypothetical protein PLEOSDRAFT_51257 [Pleurotus ostreatus PC15]	molecular function: binding (GO:0005488)
gene-PC9H_001194	0.000811229	3.55634	up	--	--	Molecular Function: DNA binding (GO:0003677);; Biological Process: DNA replication (GO:0006260);;	K02328|1.1e-153|gtr:GLOTRDRAFT_137182|K02328 DNA polymerase delta subunit 2 | (RefSeq) hypothetical protein	DNA replication (ko03030);; Base excision repair (ko03410);; Nucleotide excision repair (ko03420);; Mismatch repair (ko03430);; Homologous recombination (ko03440)	[L]	Replication, recombination and repair	DNA polymerase delta subunit OB-fold domain	DNA polymerase delta small subunit OS=Saccharomyces cerevisiae (strain ATCC 204508 / S288c) OX=559292 GN=POL31 PE=1 SV=1	L	Replication, recombination and repair	hypothetical protein PLEOSDRAFT_1099600 [Pleurotus ostreatus PC15]	molecular function: binding (GO:0005488);; biological process: metabolic process (GO:0008152);; biological process: cellular process (GO:0009987)
gene-PC9H_010773	4.05e-06	3.55603	up	--	--	Cellular Component: RNA polymerase I transcription regulator complex (GO:0000120);; Molecular Function: rDNA binding (GO:0000182);; Cellular Component: RNA polymerase I upstream activating factor complex (GO:0000500);; Molecular Function: obsolete RNA polymerase I transcription factor activity, sequence-specific DNA binding (GO:0001167);; Molecular Function: obsolete transcription factor activity…	--	--	--	--	Pleurotolysin B C-terminal domain	--	K	Transcription	pleurotolysin B precursor [Pleurotus ostreatus PC15]	cellular component: protein-containing complex (GO:0032991);; molecular function: binding (GO:0005488);; cellular component: intracellular (GO:0005622);; cellular component: cellular anatomical entity (GO:0110165);; molecular function: transcription regulator activity (GO:0140110);; biological process: metabolic process (GO:0008152);; biological process: cellular process (GO:0009987);; biological…
NewGene_403	0.000779031	3.53358	up	--	--	Cellular Component: integral component of membrane (GO:0016021);;	--	--	--	--	--	--	--	--	hypothetical protein PLEOSDRAFT_1102271 [Pleurotus ostreatus PC15]	cellular component: cellular anatomical entity (GO:0110165)
gene-PC9H_010073	0.000220022	3.51395	up	--	--	--	--	--	--	--	--	--	--	--	hypothetical protein PLEOSDRAFT_1107906 [Pleurotus ostreatus PC15]	--
gene-PC9H_009937	0.0104286	3.48912	up	[G]	Carbohydrate transport and metabolism	--	--	--	--	--	Lactonase, 7-bladed beta-propeller	--	--	--	hypothetical protein EYR36_008463 [Pleurotus pulmonarius]	--
gene-PC9H_006501	0.000862413	3.48	up	[D]	Cell cycle control, cell division, chromosome partitioning	Molecular Function: GTP binding (GO:0005525);;	K03978|2.7e-69|cci:CC1G_08357|K03978 GTP-binding protein | (RefSeq) hypothetical protein	--	[R]	General function prediction only	50S ribosome-binding GTPase	--	D	Cell cycle control, cell division, chromosome partitioning	hypothetical protein PLEOSDRAFT_1066043 [Pleurotus ostreatus PC15]	molecular function: binding (GO:0005488)
gene-PC9H_006458	2.59e-08	3.47643	up	--	--	Cellular Component: cellular_component (GO:0005575);; Cellular Component: intracellular (GO:0005622);; Cellular Component: obsolete cell (GO:0005623);; Cellular Component: nucleus (GO:0005634);; Cellular Component: nucleoplasm (GO:0005654);; Cellular Component: mRNA cleavage and polyadenylation specificity factor complex (GO:0005847);; Cellular Component: mRNA cleavage factor complex (GO:0005849)…	K06100|0.0e+00|lbc:LACBIDRAFT_305540|K06100 symplekin | (RefSeq) hypothetical protein	mRNA surveillance pathway (ko03015)	[A]	RNA processing and modification	Symplekin tight junction protein C terminal	--	A	RNA processing and modification	hypothetical protein PLEOSDRAFT_1077609 [Pleurotus ostreatus PC15]	cellular component: intracellular (GO:0005622);; cellular component: cellular anatomical entity (GO:0110165);; cellular component: protein-containing complex (GO:0032991);; biological process: metabolic process (GO:0008152);; biological process: cellular process (GO:0009987)
gene-PC9H_011477	0.00525284	3.47267	up	--	--	Biological Process: cytoplasmic translation (GO:0002181);; Biological Process: cytoplasmic translational elongation (GO:0002182);; Molecular Function: molecular_function (GO:0003674);; Molecular Function: nucleic acid binding (GO:0003676);; Molecular Function: RNA binding (GO:0003723);; Molecular Function: translation elongation factor activity (GO:0003746);; Molecular Function: catalytic activit…	K03233|1.8e-21|fme:FOMMEDRAFT_80017|K03233 elongation factor 1-gamma | (RefSeq) elongation factor 1-gamma	--	[O]	Posttranslational modification, protein turnover, chaperones	Glutathione S-transferase, N-terminal domain	Glutathione S-transferase-like protein FUS3 OS=Gibberella moniliformis (strain M3125 / FGSC 7600) OX=334819 GN=FUS3 PE=3 SV=1	J	Translation, ribosomal structure and biogenesis	hypothetical protein PLEOSDRAFT_1090627 [Pleurotus ostreatus PC15]	biological process: metabolic process (GO:0008152);; biological process: cellular process (GO:0009987);; molecular function: binding (GO:0005488);; biological process: biological regulation (GO:0065007);; molecular function: translation regulator activity (GO:0045182);; molecular function: catalytic activity (GO:0003824);; cellular component: intracellular (GO:0005622);; cellular component: cellu…
gene-PC9H_009639	0.00132973	3.47139	up	--	--	Cellular Component: mitochondrial inner membrane (GO:0005743);; Cellular Component: mitochondrial intermembrane space protein transporter complex (GO:0042719);; Biological Process: protein insertion into mitochondrial inner membrane (GO:0045039);; Molecular Function: metal ion binding (GO:0046872);; Biological Process: chaperone-mediated protein transport (GO:0072321);; Molecular Function: protei…	K17781|5.0e-30|shs:STEHIDRAFT_165331|K17781 mitochondrial import inner membrane translocase subunit TIM13 | (RefSeq) hypothetical protein	--	[U]	Intracellular trafficking, secretion, and vesicular transport	Tim10/DDP family zinc finger	Mitochondrial import inner membrane translocase subunit TIM13 OS=Ustilago maydis (strain 521 / FGSC 9021) OX=237631 GN=TIM13 PE=3 SV=2	U	Intracellular trafficking, secretion, and vesicular transport	protein translocase subunit [Pleurotus pulmonarius]	cellular component: intracellular (GO:0005622);; cellular component: cellular anatomical entity (GO:0110165);; cellular component: protein-containing complex (GO:0032991);; biological process: cellular process (GO:0009987);; biological process: localization (GO:0051179);; molecular function: binding (GO:0005488);; molecular function: transporter activity (GO:0005215)
gene-PC9H_006113	0.000827857	3.46934	up	[JO]	Translation, ribosomal structure and biogenesis;; Posttranslational modification, protein turnover, chaperones	--	K22151|3.4e-105|sla:SERLADRAFT_359315|K22151 N5-hydroxy-L-ornithine N5-transacylase | (RefSeq) putative N-acyltransferase	--	--	--	Acetyltransferase (GNAT) domain	Acyltransferase ato1 OS=Omphalotus olearius OX=72120 GN=ato1 PE=3 SV=1	J	Translation, ribosomal structure and biogenesis	hypothetical protein PLEOSDRAFT_36093 [Pleurotus ostreatus PC15]	--
gene-PC9H_008743	0.00544069	3.4687	up	--	--	--	--	--	--	--	Protein of unknown function (DUF667)	--	K	Transcription	hypothetical protein PLEOSDRAFT_22730 [Pleurotus ostreatus PC15]	--
gene-PC9H_009803	0.00174501	3.46569	up	--	--	Cellular Component: integral component of membrane (GO:0016021);;	--	--	--	--	--	--	--	--	hypothetical protein PLEOSDRAFT_161227 [Pleurotus ostreatus PC15]	cellular component: cellular anatomical entity (GO:0110165)
gene-PC9H_005423	0.00144246	3.45949	up	--	--	--	--	--	--	--	--	--	--	--	hypothetical protein PLEOSDRAFT_1112006 [Pleurotus ostreatus PC15]	--
gene-PC9H_000906	7.19e-06	3.45607	up	[J]	Translation, ribosomal structure and biogenesis	Cellular Component: exosome (RNase complex) (GO:0000178);; Molecular Function: RNA binding (GO:0003723);;	K03681|2.3e-100|pco:PHACADRAFT_199383|K03681 exosome complex component RRP40 | (RefSeq) hypothetical protein	RNA degradation (ko03018)	[J]	Translation, ribosomal structure and biogenesis	Exosome complex exonuclease Rrp40 N-terminal domain	Exosome complex component rrp40 OS=Schizosaccharomyces pombe (strain 972 / ATCC 24843) OX=284812 GN=rrp40 PE=3 SV=1	J	Translation, ribosomal structure and biogenesis	exosome non-catalytic core subunit rrp40 [Pleurotus pulmonarius]	cellular component: protein-containing complex (GO:0032991);; molecular function: binding (GO:0005488)
gene-PC9H_007776	0.00102612	3.45337	up	--	--	--	--	--	--	--	--	--	--	--	hypothetical protein PLEOSDRAFT_1104708 [Pleurotus ostreatus PC15]	--
gene-PC9H_002636	0.000321837	3.44778	up	--	--	Molecular Function: protein binding (GO:0005515);;	--	--	--	--	F-box domain	--	S	Function unknown	hypothetical protein PLEOSDRAFT_163784 [Pleurotus ostreatus PC15]	molecular function: binding (GO:0005488)
gene-PC9H_004223	0.00349305	3.4386	up	[E]	Amino acid transport and metabolism	Molecular Function: acetyl-CoA:L-glutamate N-acetyltransferase activity (GO:0004042);; Molecular Function: glutamate N-acetyltransferase activity (GO:0004358);; Cellular Component: mitochondrial matrix (GO:0005759);; Biological Process: arginine biosynthetic process (GO:0006526);; Molecular Function: methione N-acyltransferase activity (GO:0103045);;	K00620|1.2e-190|dsq:DICSQDRAFT_80922|K00620 glutamate N-acetyltransferase / amino-acid N-acetyltransferase [EC:2.3.1.35 2.3.1.1] | (RefSeq) arginine biosynthesis bifunctional protein ARG7	Arginine biosynthesis (ko00220);; 2-Oxocarboxylic acid metabolism (ko01210);; Biosynthesis of amino acids (ko01230)	[E]	Amino acid transport and metabolism	ArgJ family	Arginine biosynthesis bifunctional protein ArgJ, mitochondrial OS=Coprinopsis cinerea (strain Okayama-7 / 130 / ATCC MYA-4618 / FGSC 9003) OX=240176 GN=CC1G_08401 PE=3 SV=1	E	Amino acid transport and metabolism	hypothetical protein PLEOSDRAFT_1092046 [Pleurotus ostreatus PC15]	molecular function: catalytic activity (GO:0003824);; cellular component: intracellular (GO:0005622);; cellular component: cellular anatomical entity (GO:0110165);; biological process: metabolic process (GO:0008152);; biological process: cellular process (GO:0009987)
gene-PC9H_009829	0.000297077	3.43345	up	[L]	Replication, recombination and repair	--	K19783|1.5e-12|ein:Eint_051150|K19783 DNA polymerase alpha-associated DNA helicase A [EC:3.6.4.12] | (RefSeq) putative DNA helicase	--	[A]	RNA processing and modification	AAA domain	Putative ATP-dependent RNA helicase ECM32 OS=Saccharomyces cerevisiae (strain ATCC 204508 / S288c) OX=559292 GN=ECM32 PE=1 SV=1	L	Replication, recombination and repair	hypothetical protein EYR36_008547 [Pleurotus pulmonarius]	--
gene-PC9H_009916	0.00645821	3.42049	up	--		Molecular Function: protein kinase activity (GO:0004672);; Molecular Function: ATP binding (GO:0005524);;	K08286|2.1e-39|mrr:Moror_1278|K08286 protein-serine/threonine kinase [EC:2.7.11.-] | (RefSeq) serine threonine-protein kinase nrc-2	--	[T]	Signal transduction mechanisms	Protein tyrosine and serine/threonine kinase	Protein kinase byr2 OS=Schizosaccharomyces pombe (strain 972 / ATCC 24843) OX=284812 GN=byr2 PE=1 SV=1	T	Signal transduction mechanisms	hypothetical protein PLEOSDRAFT_1107761 [Pleurotus ostreatus PC15]	biological process: metabolic process (GO:0008152);; biological process: cellular process (GO:0009987);; molecular function: catalytic activity (GO:0003824);; molecular function: binding (GO:0005488)
gene-PC9H_001114	3.97e-06	3.40912	up	--	--	Molecular Function: structural constituent of ribosome (GO:0003735);; Cellular Component: ribosome (GO:0005840);; Biological Process: translation (GO:0006412);;	K02914|1.7e-13|sla:SERLADRAFT_466361|K02914 large subunit ribosomal protein L34 | (RefSeq) hypothetical protein	Ribosome (ko03010)	--	--	Ribosomal protein L34	--	J	Translation, ribosomal structure and biogenesis	hypothetical protein PLEOSDRAFT_1087865 [Pleurotus ostreatus PC15]	molecular function: structural molecule activity (GO:0005198);; cellular component: intracellular (GO:0005622);; cellular component: cellular anatomical entity (GO:0110165);; biological process: metabolic process (GO:0008152);; biological process: cellular process (GO:0009987)
gene-PC9H_002969	0.00130867	3.40385	up	--	--	Molecular Function: FMN binding (GO:0010181);;	K00275|1.1e-61|mrr:Moror_1748|K00275 pyridoxamine 5'-phosphate oxidase [EC:1.4.3.5] | (RefSeq) pyridoxamine 5 -phosphate oxidase- fmn-binding	Vitamin B6 metabolism (ko00750)	--	--	Pyridoxamine 5'-phosphate oxidase	--	S	Function unknown	hypothetical protein PLEOSDRAFT_1096286 [Pleurotus ostreatus PC15]	molecular function: binding (GO:0005488)
gene-PC9H_003856	0.00180131	3.40383	up	[L]	Replication, recombination and repair	Molecular Function: ATP binding (GO:0005524);; Biological Process: mismatch repair (GO:0006298);; Molecular Function: mismatched DNA binding (GO:0030983);;	K08736|3.5e-60|mrr:Moror_6482|K08736 DNA mismatch repair protein MSH3 | (RefSeq) dna mismatch repair protein msh3	Mismatch repair (ko03430)	--	--	MutS domain V	MutS protein homolog 1 OS=Schizosaccharomyces pombe (strain 972 / ATCC 24843) OX=284812 GN=msh1 PE=3 SV=2	L	Replication, recombination and repair	hypothetical protein PLEOSDRAFT_1092204 [Pleurotus ostreatus PC15]	molecular function: binding (GO:0005488);; biological process: metabolic process (GO:0008152);; biological process: cellular process (GO:0009987);; biological process: response to stimulus (GO:0050896)
gene-PC9H_004000	0.00347011	3.40035	up	--	--	--	--	--	--	--	--	--	--	--	hypothetical protein PLEOSDRAFT_1111322 [Pleurotus ostreatus PC15]	--
gene-PC9H_003434	0.00115845	3.4	up	--	--	--	--	--	--	--	--	--	--	--	hypothetical protein PLEOSDRAFT_1070369 [Pleurotus ostreatus PC15]	--
gene-PC9H_007462	0.00131623	3.39386	up	--	--	Cellular Component: transcription factor TFIIH core complex (GO:0000439);; Biological Process: nucleotide-excision repair (GO:0006289);; Biological Process: regulation of transcription, DNA-templated (GO:0006355);;	K03143|6.9e-122|gtr:GLOTRDRAFT_110504|K03143 transcription initiation factor TFIIH subunit 3 | (RefSeq) transcription factor Tfb4	Basal transcription factors (ko03022);; Nucleotide excision repair (ko03420)	[KL]	Transcription;; Replication, recombination and repair	Transcription factor Tfb4	General transcription and DNA repair factor IIH subunit tfb4 OS=Schizosaccharomyces pombe (strain 972 / ATCC 24843) OX=284812 GN=tfb4 PE=1 SV=1	--	--	hypothetical protein PLEOSDRAFT_1042223 [Pleurotus ostreatus PC15]	cellular component: protein-containing complex (GO:0032991);; biological process: metabolic process (GO:0008152);; biological process: cellular process (GO:0009987);; biological process: response to stimulus (GO:0050896);; biological process: biological regulation (GO:0065007)
gene-PC9H_003914	0.000152605	3.39299	up	--	--	--	K13350|6.0e-97|sla:SERLADRAFT_478643|K13350 peroxisomal membrane protein 4 | (RefSeq) hypothetical protein	Peroxisome (ko04146)	--	--	Tim17/Tim22/Tim23/Pmp24 family	--	U	Intracellular trafficking, secretion, and vesicular transport	hypothetical protein PLEOSDRAFT_1062544 [Pleurotus ostreatus PC15]	--
gene-PC9H_000942	7.35e-06	3.3919	up	[J]	Translation, ribosomal structure and biogenesis	Molecular Function: RNA binding (GO:0003723);;	K11884|1.7e-99|ppl:POSPLDRAFT_90869|K11884 RNA-binding protein PNO1 | (RefSeq) predicted protein	--	[O]	Posttranslational modification, protein turnover, chaperones	--	Pre-rRNA-processing protein PNO1 OS=Cryptococcus neoformans var. neoformans serotype D (strain B-3501A) OX=283643 GN=PNO1 PE=3 SV=1	O	Posttranslational modification, protein turnover, chaperones	pre-rRNA-processing protein pno1 [Pleurotus pulmonarius]	molecular function: binding (GO:0005488)
gene-PC9H_007636	0.00215203	3.37312	up	[L]	Replication, recombination and repair	Molecular Function: crossover junction endodeoxyribonuclease activity (GO:0008821);;	K15339|1.7e-144|shs:STEHIDRAFT_171105|K15339 holliday junction resolvase YEN1 [EC:3.1.-.-] | (RefSeq) hypothetical protein	--	[L]	Replication, recombination and repair	XPG I-region	--	L	Replication, recombination and repair	hypothetical protein EYR36_011348 [Pleurotus pulmonarius]	biological process: metabolic process (GO:0008152);; biological process: cellular process (GO:0009987);; molecular function: catalytic activity (GO:0003824)
gene-PC9H_004866	0.0136867	3.36338	up	--	--	Cellular Component: integral component of membrane (GO:0016021);;	--	--	--	--	--	--	--	--	hypothetical protein PLEOSDRAFT_1083173 [Pleurotus ostreatus PC15]	cellular component: cellular anatomical entity (GO:0110165)
gene-PC9H_006194	0.00017034	3.35699	up	--	--	Cellular Component: SAGA complex (GO:0000124);; Molecular Function: transcription coregulator activity (GO:0003712);;	K11361|1.5e-90|cci:CC1G_08318|K11361 transcription factor SPT20 | (RefSeq) hypothetical protein	--	--	--	Spt20 family	--	S	Function unknown	hypothetical protein PLEOSDRAFT_176491 [Pleurotus ostreatus PC15]	cellular component: intracellular (GO:0005622);; cellular component: protein-containing complex (GO:0032991);; cellular component: cellular anatomical entity (GO:0110165);; molecular function: transcription regulator activity (GO:0140110)
gene-PC9H_002535	0.00129425	3.34634	up	[O]	Posttranslational modification, protein turnover, chaperones	Molecular Function: peptidase activity (GO:0008233);; Molecular Function: metal ion binding (GO:0046872);;	K05994|1.4e-08|afv:AFLA_038700|K05994 bacterial leucyl aminopeptidase [EC:3.4.11.10] | (RefSeq) conserved hypothetical protein	--	--	--	Peptidase family M28	Probable zinc metalloprotease Lema_P086240 OS=Leptosphaeria maculans (strain JN3 / isolate v23.1.3 / race Av1-4-5-6-7-8) OX=985895 GN=Lema_P086240 PE=3 SV=1	O	Posttranslational modification, protein turnover, chaperones	hypothetical protein EYR36_002055 [Pleurotus pulmonarius]	molecular function: catalytic activity (GO:0003824);; molecular function: binding (GO:0005488)
NewGene_1843	0.00195203	3.33806	up	--	--	--	--	--	--	--	--	--	--	--	--	--
gene-PC9H_008306	0.00126011	3.329	up	--	--	--	--	--	--	--	--	--	--	--	hypothetical protein EYR40_011097 [Pleurotus pulmonarius]	--
gene-PC9H_005000	0.00363087	3.32653	up	[G]	Carbohydrate transport and metabolism	Molecular Function: hydrolase activity, hydrolyzing O-glycosyl compounds (GO:0004553);; Biological Process: carbohydrate metabolic process (GO:0005975);; Molecular Function: chitin binding (GO:0008061);;	K01183|2.9e-114|gtr:GLOTRDRAFT_55534|K01183 chitinase [EC:3.2.1.14] | (RefSeq) glycoside hydrolase	Amino sugar and nucleotide sugar metabolism (ko00520)	[G]	Carbohydrate transport and metabolism	Glycosyl hydrolases family 18	Killer toxin subunits alpha/beta OS=Kluyveromyces lactis (strain ATCC 8585 / CBS 2359 / DSM 70799 / NBRC 1267 / NRRL Y-1140 / WM37) OX=284590 PE=1 SV=1	G	Carbohydrate transport and metabolism	hypothetical protein EYR36_006332 [Pleurotus pulmonarius]	molecular function: catalytic activity (GO:0003824);; biological process: metabolic process (GO:0008152);; molecular function: binding (GO:0005488)
gene-PC9H_007814	1.93e-05	3.32522	up	[I]	Lipid transport and metabolism	Cellular Component: integral component of membrane (GO:0016021);; Molecular Function: hydrolase activity (GO:0016787);;	K01956|1.6e-37|wic:J056_001098|K01956 carbamoyl-phosphate synthase small subunit [EC:6.3.5.5] | (RefSeq) Carbamoyl-phosphate synthase arginine-specific small chain	Pyrimidine metabolism (ko00240);; Alanine, aspartate and glutamate metabolism (ko00250)	--	--	alpha/beta hydrolase fold	--	I	Lipid transport and metabolism	hypothetical protein PLEOSDRAFT_1104742 [Pleurotus ostreatus PC15]	cellular component: cellular anatomical entity (GO:0110165);; molecular function: catalytic activity (GO:0003824)
gene-PC9H_009477	1.43e-05	3.30069	up	--	--	Cellular Component: GARP complex (GO:0000938);; Cellular Component: cellular_component (GO:0005575);; Cellular Component: intracellular (GO:0005622);; Cellular Component: obsolete cell (GO:0005623);; Cellular Component: cytoplasm (GO:0005737);; Cellular Component: endosome (GO:0005768);; Cellular Component: Golgi apparatus (GO:0005794);; Biological Process: transport (GO:0006810);; Biological Pro…	K20296|3.7e-58|mrr:Moror_12865|K20296 vacuolar protein sorting-associated protein 51 | (RefSeq) vesicular transporter	--	[S]	Function unknown	Vps51/Vps67	--	S	Function unknown	hypothetical protein PLEOSDRAFT_1046437 [Pleurotus ostreatus PC15]	cellular component: protein-containing complex (GO:0032991);; cellular component: intracellular (GO:0005622);; cellular component: cellular anatomical entity (GO:0110165);; biological process: localization (GO:0051179);; biological process: cellular process (GO:0009987)
gene-PC9H_010768	5.33e-05	3.30045	up	--	--	Cellular Component: ribonuclease MRP complex (GO:0000172);; Biological Process: tRNA 5'-leader removal (GO:0001682);; Cellular Component: nucleolar ribonuclease P complex (GO:0005655);;	K01164|4.3e-207|sla:SERLADRAFT_416006|K01164 ribonuclease P/MRP protein subunit POP1 [EC:3.1.26.5] | (RefSeq) hypothetical protein	Ribosome biogenesis in eukaryotes (ko03008);; RNA transport (ko03013)	[A]	RNA processing and modification	Ribonucleases P/MRP protein subunit POP1	Ribonucleases P/MRP protein subunit pop1 OS=Schizosaccharomyces pombe (strain 972 / ATCC 24843) OX=284812 GN=pop1 PE=3 SV=1	A	RNA processing and modification	hypothetical protein EYR36_005124 [Pleurotus pulmonarius]	cellular component: protein-containing complex (GO:0032991);; biological process: metabolic process (GO:0008152);; biological process: cellular process (GO:0009987);; cellular component: intracellular (GO:0005622)
gene-PC9H_004196	0.000242361	3.28158	up	--	--	Molecular Function: RNA binding (GO:0003723);; Molecular Function: RNA-directed 5'-3' RNA polymerase activity (GO:0003968);;	K11699|5.6e-296|shs:STEHIDRAFT_139256|K11699 RNA-dependent RNA polymerase [EC:2.7.7.48] | (RefSeq) RdRP-domain-containing protein	--	[A]	RNA processing and modification	RNA dependent RNA polymerase	RNA-dependent RNA polymerase 1 OS=Schizosaccharomyces pombe (strain 972 / ATCC 24843) OX=284812 GN=rdp1 PE=1 SV=1	A	RNA processing and modification	hypothetical protein PLEOSDRAFT_154946 [Pleurotus ostreatus PC15]	molecular function: binding (GO:0005488);; molecular function: catalytic activity (GO:0003824)
gene-PC9H_007317	0.0017031	3.28156	up	--	--	Cellular Component: integral component of membrane (GO:0016021);;	--	--	[S]	Function unknown	Eukaryotic membrane protein family	Endoplasmic reticulum membrane protein 65 OS=Schizosaccharomyces pombe (strain 972 / ATCC 24843) OX=284812 GN=SPBC13G1.05 PE=1 SV=1	S	Function unknown	hypothetical protein EYR36_011046 [Pleurotus pulmonarius]	cellular component: cellular anatomical entity (GO:0110165)
gene-PC9H_003294	0.00198435	3.26264	up	--	--	--	--	--	--	--	--	--	--	--	hypothetical protein PLEOSDRAFT_166430 [Pleurotus ostreatus PC15]	--
gene-PC9H_004282	0.00187878	3.25312	up	[G]	Carbohydrate transport and metabolism	Molecular Function: alpha-amylase activity (GO:0004556);; Molecular Function: calcium ion binding (GO:0005509);; Biological Process: carbohydrate catabolic process (GO:0016052);;	K01176|3.0e-148|tvs:TRAVEDRAFT_30260|K01176 alpha-amylase [EC:3.2.1.1] | (RefSeq) glycoside hydrolase family 13 protein	Starch and sucrose metabolism (ko00500)	[G]	Carbohydrate transport and metabolism	Alpha amylase, catalytic domain	Alpha-amylase 2 OS=Schwanniomyces occidentalis OX=27300 GN=SWA2 PE=3 SV=1	G	Carbohydrate transport and metabolism	hypothetical protein EYR38_001839 [Pleurotus pulmonarius]	molecular function: catalytic activity (GO:0003824);; molecular function: binding (GO:0005488);; biological process: metabolic process (GO:0008152)
gene-PC9H_007871	0.0141271	3.24463	up	--	--	Cellular Component: integral component of membrane (GO:0016021);;	--	--	--	--	--	--	--	--	hypothetical protein PLEOSDRAFT_28565 [Pleurotus ostreatus PC15]	cellular component: cellular anatomical entity (GO:0110165)
gene-PC9H_010376	0.00955363	3.23754	up	--	--	--	K01869|1.5e-38|npa:UCRNP2_890|K01869 leucyl-tRNA synthetase [EC:6.1.1.4] | (RefSeq) putative leucyl-trna synthetase protein	Aminoacyl-tRNA biosynthesis (ko00970)	--	--	Heterokaryon incompatibility protein (HET)	--	S	Function unknown	hypothetical protein EYR36_005500 [Pleurotus pulmonarius]	--
gene-PC9H_003131	0.00261274	3.22767	up	--	--	Biological Process: rRNA modification (GO:0000154);; Biological Process: RNA methylation (GO:0001510);; Molecular Function: molecular_function (GO:0003674);; Molecular Function: catalytic activity (GO:0003824);; Cellular Component: cellular_component (GO:0005575);; Cellular Component: intracellular (GO:0005622);; Cellular Component: obsolete cell (GO:0005623);; Cellular Component: nucleus (GO:000…	K19307|6.1e-96|scm:SCHCODRAFT_49265|K19307 25S rRNA (uracil2634-N3)-methyltransferase [EC:2.1.1.313] | (RefSeq) hypothetical protein	--	[S]	Function unknown	Domain of unknown function (DUF2431)	25S rRNA (uridine-N(3))-methyltransferase OS=Schizosaccharomyces pombe (strain 972 / ATCC 24843) OX=284812 GN=bmt5 PE=3 SV=1	S	Function unknown	hypothetical protein PLEOSDRAFT_155974 [Pleurotus ostreatus PC15]	biological process: metabolic process (GO:0008152);; biological process: cellular process (GO:0009987);; molecular function: catalytic activity (GO:0003824);; cellular component: intracellular (GO:0005622);; cellular component: cellular anatomical entity (GO:0110165)
gene-PC9H_002108	0.00200907	3.2198	up	--	--	--	--	--	--	--	--	--	--	--	hypothetical protein PLEOSDRAFT_1114327 [Pleurotus ostreatus PC15]	--
gene-PC9H_007673	0.00330048	3.21919	up	--	--	Molecular Function: DNA binding (GO:0003677);; Cellular Component: nucleus (GO:0005634);;	--	--	--	--	HMG (high mobility group) box	--	K	Transcription	hypothetical protein PLEOSDRAFT_1104604 [Pleurotus ostreatus PC15]	molecular function: binding (GO:0005488);; cellular component: intracellular (GO:0005622);; cellular component: cellular anatomical entity (GO:0110165)
gene-PC9H_007237	0.00402064	3.21759	up	--	--	Molecular Function: rRNA (adenine-N6,N6-)-dimethyltransferase activity (GO:0000179);; Molecular Function: RNA binding (GO:0003723);;	K15267|1.4e-102|sla:SERLADRAFT_369203|K15267 mitochondrial transcription factor 1 | (RefSeq) hypothetical protein	--	[A]	RNA processing and modification	Ribosomal RNA adenine dimethylase	--	H	Coenzyme transport and metabolism	hypothetical protein PLEOSDRAFT_1104137 [Pleurotus ostreatus PC15]	biological process: metabolic process (GO:0008152);; biological process: cellular process (GO:0009987);; molecular function: catalytic activity (GO:0003824);; molecular function: binding (GO:0005488)
gene-PC9H_008463	1.31e-05	3.21402	up	--	--	--	--	--	--	--	--	--	--	--	hypothetical protein EYR36_002713 [Pleurotus pulmonarius]	--
NewGene_1629	0.00915098	3.20757	up	--	--	--	--	--	--	--	--	--	--	--	--	--
gene-PC9H_002588	0.00575956	3.20417	up	--	--	--	--	--	--	--	--	--	--	--	hypothetical protein PLEOSDRAFT_1109938 [Pleurotus ostreatus PC15]	--
gene-PC9H_002777	0.0004595	3.19988	up	--	--	Molecular Function: chitin synthase activity (GO:0004100);; Cellular Component: integral component of membrane (GO:0016021);;	K00698|1.4e-40|psq:PUNSTDRAFT_101108|K00698 chitin synthase [EC:2.4.1.16] | (RefSeq) chitin synthase	Amino sugar and nucleotide sugar metabolism (ko00520)	--	--	Chitin synthase	Chitin synthase 6 OS=Ustilago maydis (strain 521 / FGSC 9021) OX=237631 GN=CHS6 PE=3 SV=2	M	Cell wall/membrane/envelope biogenesis	glycosyltransferase family 2 protein [Pleurotus ostreatus PC15]	molecular function: catalytic activity (GO:0003824);; cellular component: cellular anatomical entity (GO:0110165)
gene-PC9H_006077	0.00373689	3.1793	up	--	--	--	--	--	--	--	--	--	--	--	hypothetical protein EYR40_002921 [Pleurotus pulmonarius]	--
gene-PC9H_009681	6.87e-06	3.17829	up	--	--	Cellular Component: integral component of membrane (GO:0016021);;	K00249|7.8e-86|tre:TRIREDRAFT_71037|K00249 acyl-CoA dehydrogenase [EC:1.3.8.7] | (RefSeq) hypothetical protein	Fatty acid degradation (ko00071);; Valine, leucine and isoleucine degradation (ko00280);; Fatty acid metabolism (ko01212)	--	--	--	--	S	Function unknown	hypothetical protein PLEOSDRAFT_52386 [Pleurotus ostreatus PC15]	cellular component: cellular anatomical entity (GO:0110165)
gene-PC9H_007931	0.000550731	3.17499	up	[G]	Carbohydrate transport and metabolism	Molecular Function: hydrolase activity, hydrolyzing O-glycosyl compounds (GO:0004553);; Biological Process: carbohydrate metabolic process (GO:0005975);; Molecular Function: chitin binding (GO:0008061);;	K01183|1.1e-186|sla:SERLADRAFT_437154|K01183 chitinase [EC:3.2.1.14] | (RefSeq) glycoside hydrolase family 18 protein	Amino sugar and nucleotide sugar metabolism (ko00520)	[G]	Carbohydrate transport and metabolism	Glycosyl hydrolases family 18	Endochitinase B OS=Emericella nidulans (strain FGSC A4 / ATCC 38163 / CBS 112.46 / NRRL 194 / M139) OX=227321 GN=chiB PE=1 SV=1	G	Carbohydrate transport and metabolism	Endochitinase 1 [Pleurotus pulmonarius]	molecular function: catalytic activity (GO:0003824);; biological process: metabolic process (GO:0008152);; molecular function: binding (GO:0005488)
gene-PC9H_004597	0.0240483	3.16618	up	--	--	--	--	--	--	--	--	--	--	--	hypothetical protein PLEOSDRAFT_1083328 [Pleurotus ostreatus PC15]	--
gene-PC9H_001094	0.000222992	3.15285	up	--	--	Cellular Component: Ndc80 complex (GO:0031262);; Biological Process: attachment of mitotic spindle microtubules to kinetochore (GO:0051315);;	K11547|1.5e-189|lbc:LACBIDRAFT_315890|K11547 kinetochore protein NDC80 | (RefSeq) hypothetical protein	--	--	--	HEC/Ndc80p family	Probable kinetochore protein NDC80 OS=Cryptococcus neoformans var. neoformans serotype D (strain B-3501A) OX=283643 GN=NDC80 PE=3 SV=1	D	Cell cycle control, cell division, chromosome partitioning	kinetochore-associated Ndc80 complex subunit ndc80 [Pleurotus pulmonarius]	cellular component: protein-containing complex (GO:0032991);; biological process: cellular process (GO:0009987)
gene-PC9H_002867	0.0026354	3.14461	up	--	--	Biological Process: mitotic sister chromatid cohesion (GO:0007064);;	--	--	--	--	--	--	--	--	hypothetical protein EYR40_003271 [Pleurotus pulmonarius]	biological process: cellular process (GO:0009987)
gene-PC9H_000744	0.00281377	3.1349	up	[R]	General function prediction only	Molecular Function: mannosyltransferase activity (GO:0000030);; Molecular Function: iron ion binding (GO:0005506);; Molecular Function: oxidoreductase activity, acting on paired donors, with incorporation or reduction of molecular oxygen (GO:0016705);; Cellular Component: integral component of endoplasmic reticulum membrane (GO:0030176);; Molecular Function: L-ascorbic acid binding (GO:0031418);;	K03845|2.8e-82|abp:AGABI1DRAFT118456|K03845 alpha-1,3-mannosyltransferase [EC:2.4.1.258] | (RefSeq) AGABI1DRAFT_118456; hypothetical protein	N-Glycan biosynthesis (ko00510);; Various types of N-glycan biosynthesis (ko00513)	--	--	2OG-Fe(II) oxygenase superfamily	--	G	Carbohydrate transport and metabolism	hypothetical protein EYR40_000716 [Pleurotus pulmonarius]	molecular function: catalytic activity (GO:0003824);; molecular function: binding (GO:0005488);; biological process: metabolic process (GO:0008152);; cellular component: cellular anatomical entity (GO:0110165)
gene-PC9H_005285	0.000511507	3.12932	up	--	--	Molecular Function: microtubule motor activity (GO:0003777);; Molecular Function: ATP binding (GO:0005524);; Biological Process: microtubule-based movement (GO:0007018);; Molecular Function: microtubule binding (GO:0008017);;	K10401|0.0e+00|lbc:LACBIDRAFT_305733|K10401 kinesin family member 18/19 | (RefSeq) kinesin-like protein	--	[Z]	Cytoskeleton	Kinesin motor domain	Kinesin-like protein 6 OS=Schizosaccharomyces pombe (strain 972 / ATCC 24843) OX=284812 GN=klp6 PE=1 SV=1	Z	Cytoskeleton	hypothetical protein PLEOSDRAFT_1038947 [Pleurotus ostreatus PC15]	molecular function: catalytic activity (GO:0003824);; molecular function: binding (GO:0005488);; biological process: cellular process (GO:0009987)
gene-PC9H_007216	0.012418	3.12883	up	[R]	General function prediction only	Molecular Function: ATP binding (GO:0005524);; Molecular Function: ATPase activity (GO:0016887);;	K06158|2.5e-259|shs:STEHIDRAFT_102560|K06158 ATP-binding cassette, subfamily F, member 3 | (RefSeq) P-loop containing nucleoside triphosphate hydrolase protein	--	[EJ]	Amino acid transport and metabolism;; Translation, ribosomal structure and biogenesis	ABC transporter	Protein GCN20 OS=Saccharomyces cerevisiae (strain ATCC 204508 / S288c) OX=559292 GN=GCN20 PE=1 SV=1	--	--	hypothetical protein PLEOSDRAFT_51211 [Pleurotus ostreatus PC15]	molecular function: binding (GO:0005488);; molecular function: catalytic activity (GO:0003824)
gene-PC9H_010117	0.001369	3.1275	up	--	--	Molecular Function: thiol-dependent ubiquitin-specific protease activity (GO:0004843);; Biological Process: ubiquitin-dependent protein catabolic process (GO:0006511);;	K05609|8.8e-59|pco:PHACADRAFT_263608|K05609 ubiquitin carboxyl-terminal hydrolase L3 [EC:3.4.19.12] | (RefSeq) hypothetical protein	--	[O]	Posttranslational modification, protein turnover, chaperones	Ubiquitin carboxyl-terminal hydrolase, family 1	Ubiquitin carboxyl-terminal hydrolase YUH1 OS=Saccharomyces cerevisiae (strain ATCC 204508 / S288c) OX=559292 GN=YUH1 PE=1 SV=1	O	Posttranslational modification, protein turnover, chaperones	hypothetical protein PLEOSDRAFT_1067707 [Pleurotus ostreatus PC15]	biological process: metabolic process (GO:0008152);; molecular function: catalytic activity (GO:0003824);; biological process: cellular process (GO:0009987)
gene-PC9H_004999	0.0033509	3.12076	up	[G]	Carbohydrate transport and metabolism	--	--	--	--	--	Domain of unknown function (DUF5127)	Glutaminase A OS=Aspergillus oryzae (strain ATCC 42149 / RIB 40) OX=510516 GN=gtaA PE=1 SV=2	S	Function unknown	hypothetical protein PLEOSDRAFT_157064 [Pleurotus ostreatus PC15]	--
gene-PC9H_001153	0.00412913	3.11589	up	--	--	Molecular Function: tRNA-intron endonuclease activity (GO:0000213);; Cellular Component: tRNA-intron endonuclease complex (GO:0000214);; Biological Process: tRNA-type intron splice site recognition and cleavage (GO:0000379);; Molecular Function: nucleic acid binding (GO:0003676);; Molecular Function: lyase activity (GO:0016829);;	K15323|2.1e-101|lbc:LACBIDRAFT_315989|K15323 tRNA-splicing endonuclease subunit Sen34 [EC:4.6.1.16] | (RefSeq) hypothetical protein	--	[J]	Translation, ribosomal structure and biogenesis	tRNA intron endonuclease, catalytic C-terminal domain	Probable tRNA-splicing endonuclease subunit tsp-4 OS=Neurospora crassa (strain ATCC 24698 / 74-OR23-1A / CBS 708.71 / DSM 1257 / FGSC 987) OX=367110 GN=tsp-4 PE=3 SV=1	J	Translation, ribosomal structure and biogenesis	hypothetical protein PLEOSDRAFT_1033239 [Pleurotus ostreatus PC15]	biological process: metabolic process (GO:0008152);; biological process: cellular process (GO:0009987);; molecular function: catalytic activity (GO:0003824);; cellular component: intracellular (GO:0005622);; cellular component: protein-containing complex (GO:0032991);; molecular function: binding (GO:0005488)
NewGene_940	4.65e-13	3.11045	up	--	--	--	--	--	--	--	--	--	--	--	--	--
gene-PC9H_004972	0.00391854	3.09555	up	--	--	--	--	--	[S]	Function unknown	Uncharacterised protein family (UPF0183)	--	S	Function unknown	hypothetical protein PLEOSDRAFT_27291 [Pleurotus ostreatus PC15]	--
gene-PC9H_008589	0.00329673	3.09327	up	--	--	Cellular Component: integral component of membrane (GO:0016021);;	--	--	--	--	--	--	S	Function unknown	hypothetical protein PLEOSDRAFT_165310 [Pleurotus ostreatus PC15]	cellular component: cellular anatomical entity (GO:0110165)
gene-PC9H_003808	0.00668117	3.09314	up	--	--	--	K01230|3.7e-32|pte:PTT_08985|K01230 mannosyl-oligosaccharide alpha-1,2-mannosidase [EC:3.2.1.113] | (RefSeq) hypothetical protein	N-Glycan biosynthesis (ko00510);; Various types of N-glycan biosynthesis (ko00513);; Protein processing in endoplasmic reticulum (ko04141)	--	--	Heterokaryon incompatibility protein (HET)	Heterokaryon incompatibility protein 6, OR allele OS=Neurospora crassa (strain ATCC 24698 / 74-OR23-1A / CBS 708.71 / DSM 1257 / FGSC 987) OX=367110 GN=het-6 PE=4 SV=1	S	Function unknown	hypothetical protein PLEOSDRAFT_1111424 [Pleurotus ostreatus PC15]	--
gene-PC9H_004933	0.00571172	3.08736	up	--	--	Molecular Function: DNA-binding transcription factor activity, RNA polymerase II-specific (GO:0000981);; Molecular Function: DNA binding (GO:0003677);; Cellular Component: nucleus (GO:0005634);; Biological Process: transcription, DNA-templated (GO:0006351);; Molecular Function: zinc ion binding (GO:0008270);; Cellular Component: host cell nucleus (GO:0042025);;	--	--	--	--	Fungal specific transcription factor domain	Transcription factor lepE OS=Aspergillus flavus (strain ATCC 200026 / FGSC A1120 / NRRL 3357 / JCM 12722 / SRRC 167) OX=332952 GN=lepB PE=3 SV=1	L	Replication, recombination and repair	hypothetical protein PLEOSDRAFT_1039663 [Pleurotus ostreatus PC15]	biological process: biological regulation (GO:0065007);; molecular function: transcription regulator activity (GO:0140110);; molecular function: binding (GO:0005488);; cellular component: intracellular (GO:0005622);; cellular component: cellular anatomical entity (GO:0110165);; biological process: metabolic process (GO:0008152);; biological process: cellular process (GO:0009987)
gene-PC9H_010425	0.000194104	3.08585	up	--	--	Biological Process: transcription by RNA polymerase II (GO:0006366);;	K20826|4.0e-305|gtr:GLOTRDRAFT_121828|K20826 RNA polymerase II-associated protein 1 | (RefSeq) hypothetical protein	--	--	--	RPAP1-like, C-terminal	--	S	Function unknown	hypothetical protein PLEOSDRAFT_1045389 [Pleurotus ostreatus PC15]	biological process: metabolic process (GO:0008152);; biological process: cellular process (GO:0009987)
gene-PC9H_011101	0.000340887	3.08024	up	[O]	Posttranslational modification, protein turnover, chaperones	Molecular Function: GTPase activity (GO:0003924);; Molecular Function: nickel cation binding (GO:0016151);; Biological Process: urea metabolic process (GO:0019627);;	K03189|4.0e-117|psq:PUNSTDRAFT_49597|K03189 urease accessory protein | (RefSeq) urease accessory protein ureG	--	--	--	CobW/HypB/UreG, nucleotide-binding domain	Uncharacterized urease accessory protein ureG-like OS=Schizosaccharomyces pombe (strain 972 / ATCC 24843) OX=284812 GN=SPCPB16A4.05c PE=3 SV=1	--	--	hypothetical protein EYR36_003982 [Pleurotus pulmonarius]	molecular function: catalytic activity (GO:0003824);; molecular function: binding (GO:0005488);; biological process: metabolic process (GO:0008152);; biological process: cellular process (GO:0009987)
gene-PC9H_005578	0.00350388	3.06224	up	--	--	Cellular Component: integral component of membrane (GO:0016021);; Cellular Component: Set1C/COMPASS complex (GO:0048188);;	K14961|1.6e-176|shs:STEHIDRAFT_99182|K14961 COMPASS component SWD1 | (RefSeq) WD40 repeat-like protein	--	[R]	General function prediction only	WD domain, G-beta repeat	Set1 complex component swd1 OS=Schizosaccharomyces pombe (strain 972 / ATCC 24843) OX=284812 GN=swd1 PE=3 SV=2	S	Function unknown	hypothetical protein PLEOSDRAFT_1111940 [Pleurotus ostreatus PC15]	cellular component: cellular anatomical entity (GO:0110165);; cellular component: intracellular (GO:0005622);; cellular component: protein-containing complex (GO:0032991)
gene-PC9H_000532	0.00676634	3.05455	up	--	--	Cellular Component: integral component of membrane (GO:0016021);;	--	--	--	--	CorA-like Mg2+ transporter protein	--	U	Intracellular trafficking, secretion, and vesicular transport	hypothetical protein PLEOSDRAFT_1060689 [Pleurotus ostreatus PC15]	cellular component: cellular anatomical entity (GO:0110165)
gene-PC9H_005098	0.00403013	3.05373	up	--	--	--	--	--	--	--	--	--	--	--	hypothetical protein PLEOSDRAFT_156977 [Pleurotus ostreatus PC15]	--
gene-PC9H_002238	0.00380391	3.05117	up	--	--	--	--	--	--	--	Whi5 like	--	S	Function unknown	hypothetical protein PLEOSDRAFT_162916 [Pleurotus ostreatus PC15]	--
gene-PC9H_004509	0.00521003	3.03046	up	--	--	Molecular Function: hydrolase activity, hydrolyzing O-glycosyl compounds (GO:0004553);; Biological Process: carbohydrate metabolic process (GO:0005975);;	K00767|2.6e-43|bor:COCMIDRAFT_40123|K00767 nicotinate-nucleotide pyrophosphorylase (carboxylating) [EC:2.4.2.19] | (RefSeq) glycoside hydrolase family 16 protein	Nicotinate and nicotinamide metabolism (ko00760)	--	--	Glycosyl hydrolases family 16	Probable glycosidase C21B10.07 OS=Schizosaccharomyces pombe (strain 972 / ATCC 24843) OX=284812 GN=SPBC21B10.07 PE=3 SV=1	O	Posttranslational modification, protein turnover, chaperones	glycoside hydrolase family 16 protein [Pleurotus ostreatus PC15]	molecular function: catalytic activity (GO:0003824);; biological process: metabolic process (GO:0008152)
gene-PC9H_003058	2.98e-06	3.02971	up	[M]	Cell wall/membrane/envelope biogenesis	Molecular Function: protein kinase activity (GO:0004672);; Molecular Function: ATP binding (GO:0005524);;	K08838|8.3e-214|scm:SCHCODRAFT_84021|K08838 serine/threonine-protein kinase 24/25/MST4 [EC:2.7.11.1] | (RefSeq) hypothetical protein	--	[T]	Signal transduction mechanisms	Protein kinase domain	Serine/threonine-protein kinase ppk11 OS=Schizosaccharomyces pombe (strain 972 / ATCC 24843) OX=284812 GN=ppk11 PE=3 SV=1	T	Signal transduction mechanisms	putative protein serine/threonine kinase [Pleurotus pulmonarius]	biological process: metabolic process (GO:0008152);; biological process: cellular process (GO:0009987);; molecular function: catalytic activity (GO:0003824);; molecular function: binding (GO:0005488)
gene-PC9H_004044	0.000342099	3.02417	up	[FE]	Nucleotide transport and metabolism;; Amino acid transport and metabolism	Molecular Function: magnesium ion binding (GO:0000287);; Molecular Function: ribose phosphate diphosphokinase activity (GO:0004749);; Biological Process: nucleoside metabolic process (GO:0009116);; Biological Process: ribonucleoside monophosphate biosynthetic process (GO:0009156);; Biological Process: nucleotide biosynthetic process (GO:0009165);;	K00948|1.4e-156|lbc:LACBIDRAFT_247694|K00948 ribose-phosphate pyrophosphokinase [EC:2.7.6.1] | (RefSeq) hypothetical protein	Pentose phosphate pathway (ko00030);; Purine metabolism (ko00230);; Carbon metabolism (ko01200);; Biosynthesis of amino acids (ko01230)	[FE]	Nucleotide transport and metabolism;; Amino acid transport and metabolism	N-terminal domain of ribose phosphate pyrophosphokinase	Ribose-phosphate pyrophosphokinase 2 OS=Schizosaccharomyces pombe (strain 972 / ATCC 24843) OX=284812 GN=SPCC1620.06c PE=1 SV=1	--	--	hypothetical protein PLEOSDRAFT_1053626, partial [Pleurotus ostreatus PC15]	molecular function: binding (GO:0005488);; molecular function: catalytic activity (GO:0003824);; biological process: metabolic process (GO:0008152);; biological process: cellular process (GO:0009987)
gene-PC9H_000726	0.000404713	3.01792	up	--	--	Biological Process: RNA splicing (GO:0008380);;	K12846|2.5e-13|tvs:TRAVEDRAFT_61437|K12846 U4/U6.U5 tri-snRNP-associated protein 3 | (RefSeq) hypothetical protein	Spliceosome (ko03040)	--	--	U4/U6.U5 small nuclear ribonucleoproteins	--	S	Function unknown	hypothetical protein PLEOSDRAFT_1099153 [Pleurotus ostreatus PC15]	biological process: metabolic process (GO:0008152);; biological process: cellular process (GO:0009987)
gene-PC9H_001303	0.00354655	3.01074	up	--	--	Cellular Component: integral component of membrane (GO:0016021);; Molecular Function: transmembrane transporter activity (GO:0022857);;	--	--	[S]	Function unknown	Major Facilitator Superfamily	UNC93-like protein C922.05c OS=Schizosaccharomyces pombe (strain 972 / ATCC 24843) OX=284812 GN=SPAC922.05c PE=3 SV=1	S	Function unknown	hypothetical protein PLEOSDRAFT_1091624 [Pleurotus ostreatus PC15]	cellular component: cellular anatomical entity (GO:0110165);; molecular function: transporter activity (GO:0005215)
gene-PC9H_003598	0.00495647	3.00112	up	[H]	Coenzyme transport and metabolism	Biological Process: Mo-molybdopterin cofactor biosynthetic process (GO:0006777);;	K03635|8.3e-57|cput:CONPUDRAFT_46788|K03635 molybdopterin synthase catalytic subunit [EC:2.8.1.12] | (RefSeq) molybdenum cofactor synthesis 2	Folate biosynthesis (ko00790);; Sulfur relay system (ko04122)	[H]	Coenzyme transport and metabolism	MoaE protein	Molybdopterin synthase catalytic subunit OS=Magnaporthe oryzae (strain 70-15 / ATCC MYA-4617 / FGSC 8958) OX=242507 GN=cnxH PE=3 SV=1	H	Coenzyme transport and metabolism	hypothetical protein PLEOSDRAFT_1101823 [Pleurotus ostreatus PC15]	biological process: metabolic process (GO:0008152);; biological process: cellular process (GO:0009987)
NewGene_220	0.019703	2.99717	up	--	--	--	--	--	--	--	--	--	--	--	hypothetical protein PLEOSDRAFT_169765 [Pleurotus ostreatus PC15]	--
NewGene_464	0.000460856	2.99494	up	--	--	--	--	--	--	--	--	--	--	--	--	--
gene-PC9H_004525	0.00468958	2.99258	up	[F]	Nucleotide transport and metabolism	Cellular Component: integral component of membrane (GO:0016021);; Molecular Function: transmembrane transporter activity (GO:0022857);;	K23887|2.1e-251|gtr:GLOTRDRAFT_135871|K23887 uric acid-xanthine permease | (RefSeq) xanthine/uracil permease	--	--	--	Permease family	Purine permease OS=Emericella nidulans (strain FGSC A4 / ATCC 38163 / CBS 112.46 / NRRL 194 / M139) OX=227321 GN=uapC PE=2 SV=2	F	Nucleotide transport and metabolism	hypothetical protein PLEOSDRAFT_1083374 [Pleurotus ostreatus PC15]	cellular component: cellular anatomical entity (GO:0110165);; molecular function: transporter activity (GO:0005215)
gene-PC9H_002700	0.00558245	2.992	up	--	--	--	--	--	--	--	--	--	--	--	hypothetical protein PLEOSDRAFT_1110047 [Pleurotus ostreatus PC15]	--
NewGene_585	0.00623815	2.98955	up	--	--	--	--	--	--	--	--	--	--	--	--	--
gene-PC9H_003389	5.67e-05	2.98677	up	[G]	Carbohydrate transport and metabolism	Molecular Function: kinase activity (GO:0016301);;	K15523|8.7e-110|hir:HETIRDRAFT_305258|K15523 protein-ribulosamine 3-kinase [EC:2.7.1.172] | (RefSeq) hypothetical protein	--	[R]	General function prediction only	Fructosamine kinase	--	G	Carbohydrate transport and metabolism	hypothetical protein PLEOSDRAFT_49641 [Pleurotus ostreatus PC15]	molecular function: catalytic activity (GO:0003824)
gene-PC9H_011068	0.00519438	2.9778	up	[IQR]	Lipid transport and metabolism;; Secondary metabolites biosynthesis, transport and catabolism;; General function prediction only	Molecular Function: oxidoreductase activity (GO:0016491);;	K00059|7.5e-94|abv:AGABI2DRAFT207546|K00059 3-oxoacyl-[acyl-carrier protein] reductase [EC:1.1.1.100] | (RefSeq) AGABI2DRAFT_207546; hypothetical protein	Fatty acid biosynthesis (ko00061);; Biotin metabolism (ko00780);; Fatty acid metabolism (ko01212)	[R]	General function prediction only	Enoyl-(Acyl carrier protein) reductase	Versicolorin reductase 1 OS=Aspergillus parasiticus (strain ATCC 56775 / NRRL 5862 / SRRC 143 / SU-1) OX=1403190 GN=aflM PE=1 SV=2	Q	Secondary metabolites biosynthesis, transport and catabolism	hypothetical protein EYR36_003955 [Pleurotus pulmonarius]	molecular function: catalytic activity (GO:0003824)
gene-PC9H_008513	0.00608344	2.97714	up	[L]	Replication, recombination and repair	Molecular Function: DNA binding (GO:0003677);; Molecular Function: nuclease activity (GO:0004518);;	K04799|9.8e-128|lbc:LACBIDRAFT_297651|K04799 flap endonuclease-1 [EC:3.-.-.-] | (RefSeq) hypothetical protein	DNA replication (ko03030);; Base excision repair (ko03410);; Non-homologous end-joining (ko03450)	[L]	Replication, recombination and repair	XPG I-region	Flap endonuclease 1 OS=Komagataella phaffii (strain GS115 / ATCC 20864) OX=644223 GN=FEN1 PE=3 SV=1	L	Replication, recombination and repair	hypothetical protein PLEOSDRAFT_1034694 [Pleurotus ostreatus PC15]	molecular function: binding (GO:0005488);; molecular function: catalytic activity (GO:0003824)
gene-PC9H_006600	0.00668385	2.95554	up	--	--	Molecular Function: metal ion binding (GO:0046872);;	--	--	--	--	Zinc finger, C3HC4 type (RING finger)	--	O	Posttranslational modification, protein turnover, chaperones	hypothetical protein EYR36_009479 [Pleurotus pulmonarius]	molecular function: binding (GO:0005488)
gene-PC9H_005061	0.00120376	2.94998	up	--	--	--	K14303|0.0e+00|lbc:LACBIDRAFT_312033|K14303 nuclear pore complex protein Nup160 | (RefSeq) hypothetical protein	RNA transport (ko03013)	--	--	Nucleoporin Nup120/160	--	--	--	hypothetical protein PLEOSDRAFT_1092904 [Pleurotus ostreatus PC15]	--
NewGene_402	0.00476064	2.9335	up	--	--	--	--	--	--	--	--	--	--	--	--	--
gene-PC9H_007534	0.0047621	2.92887	up	--	--	--	--	--	--	--	--	--	S	Function unknown	hypothetical protein EYR38_006674 [Pleurotus pulmonarius]	--
gene-PC9H_000953	0.000278679	2.92148	up	--	--	--	--	--	--	--	--	--	--	--	hypothetical protein PLEOSDRAFT_1087800 [Pleurotus ostreatus PC15]	--
gene-PC9H_009461	0.000450385	2.91619	up	[IR]	Lipid transport and metabolism;; General function prediction only	Molecular Function: oxidoreductase activity, acting on CH-OH group of donors (GO:0016614);; Molecular Function: flavin adenine dinucleotide binding (GO:0050660);;	K17066|8.7e-176|lbc:LACBIDRAFT_318049|K17066 alcohol oxidase [EC:1.1.3.13] | (RefSeq) hypothetical protein	Methane metabolism (ko00680);; Carbon metabolism (ko01200)	[R]	General function prediction only	GMC oxidoreductase	Alcohol oxidase OS=Candida boidinii OX=5477 GN=AOD1 PE=1 SV=1	E	Amino acid transport and metabolism	hypothetical protein PLEOSDRAFT_1067243 [Pleurotus ostreatus PC15]	biological process: metabolic process (GO:0008152);; molecular function: catalytic activity (GO:0003824);; molecular function: binding (GO:0005488)
gene-PC9H_000625	0.0108691	2.91091	up	[I]	Lipid transport and metabolism	Molecular Function: ATP binding (GO:0005524);; Molecular Function: CDP-diacylglycerol-glycerol-3-phosphate 3-phosphatidyltransferase activity (GO:0008444);; Cellular Component: mitochondrial membrane (GO:0031966);; Biological Process: cardiolipin biosynthetic process (GO:0032049);;	K00995|2.8e-162|mrr:Moror_693|K00995 CDP-diacylglycerol---glycerol-3-phosphate 3-phosphatidyltransferase [EC:2.7.8.5] | (RefSeq) cdp-diacylglycerol-glycerol-3-phosphate 3-phosphatidyltransferase	Glycerophospholipid metabolism (ko00564)	[I]	Lipid transport and metabolism	PLD-like domain	CDP-diacylglycerol--glycerol-3-phosphate 3-phosphatidyltransferase OS=Schizosaccharomyces pombe (strain 972 / ATCC 24843) OX=284812 GN=pgs1 PE=3 SV=2	I	Lipid transport and metabolism	CDP-diacylglycerol--glycerol-3-phosphate 3-phosphatidyltransferase [Pleurotus pulmonarius]	molecular function: binding (GO:0005488);; molecular function: catalytic activity (GO:0003824);; cellular component: cellular anatomical entity (GO:0110165);; biological process: metabolic process (GO:0008152);; biological process: cellular process (GO:0009987)
gene-PC9H_000833	0.0027367	2.89831	up	--	--	--	--	--	--	--	Retinoic acid induced 16-like protein	--	S	Function unknown	hypothetical protein PLEOSDRAFT_1099252 [Pleurotus ostreatus PC15]	--
gene-PC9H_006068	0.00894803	2.89693	up	--	--	Cellular Component: exocyst (GO:0000145);; Cellular Component: cellular bud neck (GO:0005935);; Biological Process: exocytosis (GO:0006887);; Biological Process: protein transport (GO:0015031);;	K07195|2.3e-229|gtr:GLOTRDRAFT_63401|K07195 exocyst complex component 7 | (RefSeq) exocyst complex component, exo70 subunit	--	[U]	Intracellular trafficking, secretion, and vesicular transport	Exo70 exocyst complex subunit	--	U	Intracellular trafficking, secretion, and vesicular transport	hypothetical protein PLEOSDRAFT_62377 [Pleurotus ostreatus PC15]	cellular component: protein-containing complex (GO:0032991);; cellular component: cellular anatomical entity (GO:0110165);; biological process: cellular process (GO:0009987);; biological process: localization (GO:0051179)
gene-PC9H_009923	0.000616983	2.89603	up	--	--	Cellular Component: integral component of membrane (GO:0016021);;	--	--	--	--	--	--	--	--	hypothetical protein PLEOSDRAFT_1090480 [Pleurotus ostreatus PC15]	cellular component: cellular anatomical entity (GO:0110165)
gene-PC9H_000865	0.0105025	2.89586	up	--	--	--	--	--	--	--	--	--	--	--	hypothetical protein EYR40_000829 [Pleurotus pulmonarius]	--
gene-PC9H_006410	0.000281184	2.89537	up	--	--	Cellular Component: nucleosome (GO:0000786);; Molecular Function: DNA binding (GO:0003677);; Cellular Component: nucleus (GO:0005634);; Cellular Component: host cell nucleus (GO:0042025);; Molecular Function: protein heterodimerization activity (GO:0046982);;	K11254|7.9e-50|abp:AGABI1DRAFT83316|K11254 histone H4 | (RefSeq) AGABI1DRAFT_83316; hypothetical protein	--	[B]	Chromatin structure and dynamics	Centromere kinetochore component CENP-T histone fold	Histone H4 OS=Agaricus bisporus OX=5341 GN=hhfA PE=3 SV=2	B	Chromatin structure and dynamics	Histone H4 [Pleurotus pulmonarius]	cellular component: protein-containing complex (GO:0032991);; molecular function: binding (GO:0005488);; cellular component: intracellular (GO:0005622);; cellular component: cellular anatomical entity (GO:0110165)
gene-PC9H_003978	0.0268385	2.88824	up	[G]	Carbohydrate transport and metabolism	Cellular Component: integral component of membrane (GO:0016021);; Molecular Function: transmembrane transporter activity (GO:0022857);;	K01705|5.4e-26|pno:SNOG_01131|K01705 homoaconitate hydratase [EC:4.2.1.36] | (RefSeq) SNOG_01129 SNOG_01130; hypothetical protein	Lysine biosynthesis (ko00300);; 2-Oxocarboxylic acid metabolism (ko01210);; Biosynthesis of amino acids (ko01230)	[R]	General function prediction only	Major Facilitator Superfamily	Uncharacterized transporter YMR279C OS=Saccharomyces cerevisiae (strain ATCC 204508 / S288c) OX=559292 GN=YMR279C PE=1 SV=1	U	Intracellular trafficking, secretion, and vesicular transport	hypothetical protein PLEOSDRAFT_155156 [Pleurotus ostreatus PC15]	cellular component: cellular anatomical entity (GO:0110165);; molecular function: transporter activity (GO:0005215)
gene-PC9H_010092	0.0115361	2.88247	up	[I]	Lipid transport and metabolism	Molecular Function: hydrolase activity (GO:0016787);;	K01049|3.6e-135|cput:CONPUDRAFT_119367|K01049 acetylcholinesterase [EC:3.1.1.7] | (RefSeq) alpha beta-hydrolase	Glycerophospholipid metabolism (ko00564)	[R]	General function prediction only	Carboxylesterase family	Lipase 4 OS=Diutina rugosa OX=5481 GN=LIP4 PE=3 SV=1	G	Carbohydrate transport and metabolism	hypothetical protein PLEOSDRAFT_1097892 [Pleurotus ostreatus PC15]	molecular function: catalytic activity (GO:0003824)
gene-PC9H_011518	5.63e-07	2.87719	up	--	--	--	--	--	--	--	--	--	--	--	hypothetical protein PLEOSDRAFT_1048881 [Pleurotus ostreatus PC15]	--
NewGene_1445	0.0203779	2.86637	up	--	--	--	--	--	--	--	DDE superfamily endonuclease	--	S	Function unknown	hypothetical protein PLEOSDRAFT_1110136 [Pleurotus ostreatus PC15]	--
gene-PC9H_000224	0.0192287	2.85585	up	[P]	Inorganic ion transport and metabolism	Molecular Function: solute:proton antiporter activity (GO:0015299);; Cellular Component: integral component of membrane (GO:0016021);;	--	--	--	--	Sodium/hydrogen exchanger family	--	P	Inorganic ion transport and metabolism	Hsp70 ATPase ssc1 [Pleurotus pulmonarius]	biological process: cellular process (GO:0009987);; biological process: localization (GO:0051179);; molecular function: transporter activity (GO:0005215);; cellular component: cellular anatomical entity (GO:0110165)
gene-PC9H_004719	0.0109504	2.85284	up	--	--	Cellular Component: nucleus (GO:0005634);; Biological Process: chromatin organization (GO:0006325);; Molecular Function: metal ion binding (GO:0046872);;	K11396|2.3e-53|pco:PHACADRAFT_163954|K11396 chromatin modification-related protein YNG2 | (RefSeq) hypothetical protein	--	--	--	Inhibitor of growth proteins N-terminal histone-binding	--	B	Chromatin structure and dynamics	hypothetical protein PLEOSDRAFT_50530 [Pleurotus ostreatus PC15]	cellular component: intracellular (GO:0005622);; cellular component: cellular anatomical entity (GO:0110165);; biological process: cellular process (GO:0009987);; molecular function: binding (GO:0005488)
gene-PC9H_008944	0.0238373	2.84861	up	--	--	Molecular Function: protein kinase activity (GO:0004672);; Molecular Function: ATP binding (GO:0005524);;	--	--	--	--	Protein kinase domain	--	--	--	hypothetical protein PLEOSDRAFT_154494 [Pleurotus ostreatus PC15]	biological process: metabolic process (GO:0008152);; biological process: cellular process (GO:0009987);; molecular function: catalytic activity (GO:0003824);; molecular function: binding (GO:0005488)
gene-PC9H_005589	0.00932749	2.84391	up	--	--	--	--	--	--	--	PPR repeat family	--	--	--	hypothetical protein PLEOSDRAFT_1102815 [Pleurotus ostreatus PC15]	--
gene-PC9H_001260	0.00639986	2.83873	up	--	--	Biological Process: mRNA splicing, via spliceosome (GO:0000398);; Cellular Component: U4/U6 x U5 tri-snRNP complex (GO:0046540);; Cellular Component: precatalytic spliceosome (GO:0071011);;	K12849|3.5e-91|sla:SERLADRAFT_474347|K12849 pre-mRNA-splicing factor 38A | (RefSeq) hypothetical protein	Spliceosome (ko03040)	[S]	Function unknown	PRP38 family	Pre-mRNA-splicing factor 38 OS=Schizosaccharomyces pombe (strain 972 / ATCC 24843) OX=284812 GN=prp38 PE=3 SV=1	S	Function unknown	hypothetical protein EYR38_004433 [Pleurotus pulmonarius]	biological process: metabolic process (GO:0008152);; biological process: cellular process (GO:0009987);; cellular component: intracellular (GO:0005622);; cellular component: protein-containing complex (GO:0032991);; cellular component: cellular anatomical entity (GO:0110165)
gene-PC9H_004828	0.009906	2.8356	up	--	--	Biological Process: ubiquitin-dependent protein catabolic process (GO:0006511);; Biological Process: protein deubiquitination (GO:0016579);; Molecular Function: thiol-dependent ubiquitinyl hydrolase activity (GO:0036459);;	K11855|2.5e-170|cci:CC1G_01346|K11855 ubiquitin carboxyl-terminal hydrolase 36/42 [EC:3.4.19.12] | (RefSeq) Usp36 protein	--	[O]	Posttranslational modification, protein turnover, chaperones	Ubiquitin carboxyl-terminal hydrolase	Probable ubiquitin carboxyl-terminal hydrolase 16 OS=Schizosaccharomyces pombe (strain 972 / ATCC 24843) OX=284812 GN=ubp16 PE=1 SV=1	O	Posttranslational modification, protein turnover, chaperones	hypothetical protein EYR40_005131 [Pleurotus pulmonarius]	biological process: metabolic process (GO:0008152);; biological process: cellular process (GO:0009987);; molecular function: catalytic activity (GO:0003824)
gene-PC9H_005105	0.000126833	2.83409	up	--	--	Molecular Function: protein binding (GO:0005515);;	--	--	--	--	F-box-like	--	--	--	hypothetical protein EYR36_006229 [Pleurotus pulmonarius]	molecular function: binding (GO:0005488)
gene-PC9H_003316	0.00983499	2.82298	up	--	--	Biological Process: chromatin remodeling (GO:0006338);; Cellular Component: RSC-type complex (GO:0016586);;	K11759|3.4e-105|abp:AGABI1DRAFT67202|K11759 chromatin structure-remodeling complex subunit RSC4 | (RefSeq) AGABI1DRAFT_67202; hypothetical protein	--	[BK]	Chromatin structure and dynamics;; Transcription	Bromodomain	Chromatin structure-remodeling complex subunit snf21 OS=Schizosaccharomyces pombe (strain 972 / ATCC 24843) OX=284812 GN=snf21 PE=1 SV=1	--	--	hypothetical protein EYR38_000456 [Pleurotus pulmonarius]	biological process: cellular process (GO:0009987);; cellular component: intracellular (GO:0005622);; cellular component: protein-containing complex (GO:0032991);; cellular component: cellular anatomical entity (GO:0110165)
gene-PC9H_010282	0.00954326	2.82272	up	--	--	Molecular Function: chitin synthase activity (GO:0004100);; Cellular Component: integral component of membrane (GO:0016021);;	K00698|7.6e-36|sla:SERLADRAFT_452568|K00698 chitin synthase [EC:2.4.1.16] | (RefSeq) glycosyltransferase family 2 protein	Amino sugar and nucleotide sugar metabolism (ko00520)	--	--	Chitin synthase	Chitin synthase 6 OS=Ustilago maydis (strain 521 / FGSC 9021) OX=237631 GN=CHS6 PE=3 SV=2	M	Cell wall/membrane/envelope biogenesis	glycosyltransferase family 2 protein [Pleurotus ostreatus PC15]	molecular function: catalytic activity (GO:0003824);; cellular component: cellular anatomical entity (GO:0110165)
gene-PC9H_001763	0.000932074	2.81125	up	--	--	--	--	--	--	--	--	--	--	--	hypothetical protein PLEOSDRAFT_35137 [Pleurotus ostreatus PC15]	--
gene-PC9H_008784	0.0201293	2.8033	up	--	--	Biological Process: regulation of transcription, DNA-templated (GO:0006355);;	--	--	--	--	HCNGP-like protein	--	K	Transcription	hypothetical protein EYR36_002426 [Pleurotus pulmonarius]	biological process: biological regulation (GO:0065007)
gene-PC9H_000967	0.048134	2.7992	up	[F]	Nucleotide transport and metabolism	Molecular Function: adenosine deaminase activity (GO:0004000);; Cellular Component: extracellular space (GO:0005615);; Biological Process: adenosine catabolic process (GO:0006154);;	K19572|2.2e-193|lbc:LACBIDRAFT_306187|K19572 adenosine deaminase CECR1 [EC:3.5.4.4] | (RefSeq) hypothetical protein	Purine metabolism (ko00230)	[F]	Nucleotide transport and metabolism	Adenosine/AMP deaminase	--	F	Nucleotide transport and metabolism	hypothetical protein PLEOSDRAFT_1031887, partial [Pleurotus ostreatus PC15]	molecular function: catalytic activity (GO:0003824);; cellular component: cellular anatomical entity (GO:0110165);; biological process: metabolic process (GO:0008152);; biological process: cellular process (GO:0009987)
gene-PC9H_005443	0.00997573	2.79181	up	--	--	Molecular Function: RNA binding (GO:0003723);;	K11094|1.9e-79|hir:HETIRDRAFT_472136|K11094 U2 small nuclear ribonucleoprotein B'' | (RefSeq) hypothetical protein	Spliceosome (ko03040)	[A]	RNA processing and modification	RNA recognition motif. (a.k.a. RRM, RBD, or RNP domain)	Probable U2 small nuclear ribonucleoprotein B'' OS=Schizosaccharomyces pombe (strain 972 / ATCC 24843) OX=284812 GN=msl1 PE=1 SV=1	A	RNA processing and modification	hypothetical protein PLEOSDRAFT_1063645 [Pleurotus ostreatus PC15]	molecular function: binding (GO:0005488)
gene-PC9H_011691	0.00926245	2.7896	up	--	--	Molecular Function: peroxidase activity (GO:0004601);;	K21820|4.3e-14|abp:AGABI1DRAFT113735|K21820 unspecific peroxygenase [EC:1.11.2.1] | (RefSeq) AGABI1DRAFT_113735; hypothetical protein	--	--	--	Peroxidase, family 2	Aromatic peroxygenase OS=Agrocybe aegerita OX=5400 GN=APO1 PE=1 SV=1	S	Function unknown	heme-thiolate peroxidase [Pleurotus ostreatus PC15]	biological process: metabolic process (GO:0008152);; biological process: cellular process (GO:0009987);; biological process: response to stimulus (GO:0050896);; biological process: detoxification (GO:0098754);; molecular function: catalytic activity (GO:0003824);; molecular function: antioxidant activity (GO:0016209)
gene-PC9H_010922	0.0134778	2.78793	up	--	--	--	--	--	--	--	Wings apart-like protein regulation of heterochromatin	--	S	Function unknown	hypothetical protein PLEOSDRAFT_1113649 [Pleurotus ostreatus PC15]	--
gene-PC9H_010241	0.00910335	2.78792	up	--	--	--	--	--	--	--	--	--	--	--	hypothetical protein PLEOSDRAFT_1108045 [Pleurotus ostreatus PC15]	--
gene-PC9H_007519	0.000229466	2.78499	up	[J]	Translation, ribosomal structure and biogenesis	Molecular Function: molecular_function (GO:0003674);; Molecular Function: catalytic activity (GO:0003824);; Biological Process: organic acid metabolic process (GO:0006082);; Biological Process: cellular aromatic compound metabolic process (GO:0006725);; Biological Process: biological_process (GO:0008150);; Biological Process: metabolic process (GO:0008152);; Molecular Function: oxaloacetate decar…	--	--	--	--	Aldolase/RraA	--	H	Coenzyme transport and metabolism	hypothetical protein PLEOSDRAFT_1076831 [Pleurotus ostreatus PC15]	molecular function: catalytic activity (GO:0003824);; biological process: metabolic process (GO:0008152);; biological process: cellular process (GO:0009987)
gene-PC9H_009836	0.00968618	2.77909	up	--	--	Cellular Component: integral component of membrane (GO:0016021);;	--	--	[I]	Lipid transport and metabolism	CRAL/TRIO domain	Phosphatidylinositol transfer protein PDR16 OS=Saccharomyces cerevisiae (strain ATCC 204508 / S288c) OX=559292 GN=PDR16 PE=1 SV=1	I	Lipid transport and metabolism	hypothetical protein EYR36_008541 [Pleurotus pulmonarius]	cellular component: cellular anatomical entity (GO:0110165)
gene-PC9H_001172	0.00111687	2.7759	up	[T]	Signal transduction mechanisms	Molecular Function: protein kinase activity (GO:0004672);; Molecular Function: guanyl-nucleotide exchange factor activity (GO:0005085);; Molecular Function: ATP binding (GO:0005524);; Biological Process: small GTPase mediated signal transduction (GO:0007264);;	K06619|1.2e-183|cci:CC1G_13961|K06619 abelson tyrosine-protein kinase 1 [EC:2.7.10.2] | (RefSeq) TKL/TKL-ccin protein kinase	--	[T]	Signal transduction mechanisms	Protein tyrosine and serine/threonine kinase	Cytokinesis protein sepH OS=Aspergillus niger (strain CBS 513.88 / FGSC A1513) OX=425011 GN=sepH PE=3 SV=1	T	Signal transduction mechanisms	hypothetical protein PLEOSDRAFT_1073822 [Pleurotus ostreatus PC15]	biological process: metabolic process (GO:0008152);; biological process: cellular process (GO:0009987);; molecular function: catalytic activity (GO:0003824);; biological process: biological regulation (GO:0065007);; molecular function: binding (GO:0005488);; molecular function: molecular function regulator (GO:0098772);; biological process: signaling (GO:0023052);; biological process: response to…
gene-PC9H_007503	0.00737112	2.77589	up	--	--	Cellular Component: integral component of membrane (GO:0016021);;	--	--	--	--	--	--	--	--	hypothetical protein PLEOSDRAFT_1104434 [Pleurotus ostreatus PC15]	cellular component: cellular anatomical entity (GO:0110165)
gene-PC9H_006507	0.000176107	2.77216	up	[O]	Posttranslational modification, protein turnover, chaperones	Molecular Function: electron transfer activity (GO:0009055);; Molecular Function: protein disulfide oxidoreductase activity (GO:0015035);; Molecular Function: metal ion binding (GO:0046872);; Molecular Function: 2 iron, 2 sulfur cluster binding (GO:0051537);;	K07390|9.2e-50|gtr:GLOTRDRAFT_59864|K07390 monothiol glutaredoxin | (RefSeq) glutaredoxin	--	[O]	Posttranslational modification, protein turnover, chaperones	Glutaredoxin	Monothiol glutaredoxin-5, mitochondrial OS=Lachancea kluyveri OX=4934 GN=GRX5 PE=3 SV=1	O	Posttranslational modification, protein turnover, chaperones	monothiol glutaredoxin grx5 [Pleurotus pulmonarius]	biological process: metabolic process (GO:0008152);; molecular function: catalytic activity (GO:0003824);; molecular function: binding (GO:0005488)
gene-PC9H_000575	0.00746181	2.76939	up	--	--	Biological Process: cell cycle (GO:0007049);; Molecular Function: cyclin-dependent protein serine/threonine kinase regulator activity (GO:0016538);; Biological Process: cell division (GO:0051301);;	K02219|1.4e-44|scm:SCHCODRAFT_13999|K02219 cyclin-dependent kinase regulatory subunit CKS1 | (RefSeq) hypothetical protein	Cell cycle - yeast (ko04111)	[D]	Cell cycle control, cell division, chromosome partitioning	Cyclin-dependent kinase regulatory subunit	Cyclin-dependent kinases regulatory subunit OS=Schizosaccharomyces pombe (strain 972 / ATCC 24843) OX=284812 GN=suc1 PE=1 SV=3	H	Coenzyme transport and metabolism	transcription factor [Pleurotus pulmonarius]	biological process: cellular process (GO:0009987);; biological process: biological regulation (GO:0065007);; molecular function: molecular function regulator (GO:0098772)
gene-PC9H_010498	0.00975115	2.76697	up	[J]	Translation, ribosomal structure and biogenesis	Molecular Function: nucleotide binding (GO:0000166);; Cellular Component: nuclear exosome (RNase complex) (GO:0000176);; Molecular Function: nucleic acid binding (GO:0003676);; Biological Process: RNA processing (GO:0006396);; Molecular Function: 3'-5' exonuclease activity (GO:0008408);;	K12591|3.0e-190|mrr:Moror_12613|K12591 exosome complex exonuclease RRP6 [EC:3.1.13.-] | (RefSeq) exosome complex exonuclease rrp6	RNA degradation (ko03018)	[J]	Translation, ribosomal structure and biogenesis	3'-5' exonuclease	Exosome complex exonuclease rrp6 OS=Schizosaccharomyces pombe (strain 972 / ATCC 24843) OX=284812 GN=rrp6 PE=3 SV=2	J	Translation, ribosomal structure and biogenesis	hypothetical protein PLEOSDRAFT_51863 [Pleurotus ostreatus PC15]	molecular function: binding (GO:0005488);; cellular component: intracellular (GO:0005622);; cellular component: protein-containing complex (GO:0032991);; biological process: metabolic process (GO:0008152);; biological process: cellular process (GO:0009987);; molecular function: catalytic activity (GO:0003824)
gene-PC9H_010480	0.000199012	2.76556	up	--	--	Molecular Function: serine-type peptidase activity (GO:0008236);;	K06889|2.6e-111|cput:CONPUDRAFT_137189|K06889 uncharacterized protein | (RefSeq) ectomycorrhiza-regulated esterase	--	--	--	Serine aminopeptidase, S33	--	I	Lipid transport and metabolism	hypothetical protein EYR40_009226 [Pleurotus pulmonarius]	biological process: metabolic process (GO:0008152);; molecular function: catalytic activity (GO:0003824)
gene-PC9H_010461	0.0163335	2.76016	up	[Q]	Secondary metabolites biosynthesis, transport and catabolism	Molecular Function: oxidoreductase activity (GO:0016491);; Molecular Function: metal ion binding (GO:0046872);;	K01069|6.7e-26|ani:AN6840.2|K01069 hydroxyacylglutathione hydrolase [EC:3.1.2.6] | (RefSeq) hypothetical protein	Pyruvate metabolism (ko00620)	[QR]	Secondary metabolites biosynthesis, transport and catabolism;; General function prediction only	non-haem dioxygenase in morphine synthesis N-terminal	2-oxoglutarate-Fe(II) type oxidoreductase hxnY OS=Emericella nidulans (strain FGSC A4 / ATCC 38163 / CBS 112.46 / NRRL 194 / M139) OX=227321 GN=hxnY PE=2 SV=1	Q	Secondary metabolites biosynthesis, transport and catabolism	hypothetical protein PLEOSDRAFT_31464 [Pleurotus ostreatus PC15]	molecular function: catalytic activity (GO:0003824);; molecular function: binding (GO:0005488)
gene-PC9H_002428	1.86e-05	2.75756	up	--	--	--	--	--	--	--	Domain of unknown function (DUF1708)	--	S	Function unknown	hypothetical protein PLEOSDRAFT_1050526 [Pleurotus ostreatus PC15]	--
gene-PC9H_004707	0.0134389	2.75716	up	--	--	Cellular Component: small-subunit processome (GO:0032040);;	K14766|4.4e-274|dsq:DICSQDRAFT_85192|K14766 nucleolar protein 14 | (RefSeq) Nop14-like protein	--	[J]	Translation, ribosomal structure and biogenesis	Nop14-like family	Probable nucleolar complex protein 14 OS=Schizosaccharomyces pombe (strain 972 / ATCC 24843) OX=284812 GN=nop14 PE=1 SV=1	J	Translation, ribosomal structure and biogenesis	hypothetical protein PLEOSDRAFT_1037986 [Pleurotus ostreatus PC15]	cellular component: protein-containing complex (GO:0032991)
gene-PC9H_006828	0.00392864	2.75431	up	[MDT]	Cell wall/membrane/envelope biogenesis;; Cell cycle control, cell division, chromosome partitioning;; Signal transduction mechanisms	Molecular Function: ATP binding (GO:0005524);; Cellular Component: mitochondrion (GO:0005739);; Biological Process: mitochondrial respiratory chain complex III assembly (GO:0034551);;	K08900|1.8e-245|lbc:LACBIDRAFT_291958|K08900 mitochondrial chaperone BCS1 | (RefSeq) hypothetical protein	--	[O]	Posttranslational modification, protein turnover, chaperones	BCS1 N terminal	Probable mitochondrial chaperone bcs1 OS=Schizosaccharomyces pombe (strain 972 / ATCC 24843) OX=284812 GN=SPAC644.07 PE=2 SV=1	O	Posttranslational modification, protein turnover, chaperones	hypothetical protein PLEOSDRAFT_1065807 [Pleurotus ostreatus PC15]	molecular function: binding (GO:0005488);; cellular component: intracellular (GO:0005622);; cellular component: cellular anatomical entity (GO:0110165);; biological process: cellular process (GO:0009987)
gene-PC9H_006495	0.00995235	2.75412	up	--	--	--	--	--	--	--	--	--	--	--	hypothetical protein PLEOSDRAFT_1043563 [Pleurotus ostreatus PC15]	--
gene-PC9H_005213	0.00980481	2.75141	up	--	--	--	--	--	--	--	--	--	--	--	hypothetical protein EYR40_005485 [Pleurotus pulmonarius]	--
gene-PC9H_009867	0.0133562	2.74826	up	[O]	Posttranslational modification, protein turnover, chaperones	Biological Process: ribosomal large subunit export from nucleus (GO:0000055);; Molecular Function: ATP binding (GO:0005524);; Cellular Component: nucleolus (GO:0005730);; Cellular Component: preribosome, large subunit precursor (GO:0030687);; Biological Process: ribosomal large subunit biogenesis (GO:0042273);;	K14571|4.2e-294|lbc:LACBIDRAFT_306417|K14571 ribosome biogenesis ATPase | (RefSeq) hypothetical protein	Ribosome biogenesis in eukaryotes (ko03008)	[O]	Posttranslational modification, protein turnover, chaperones	ATPase family associated with various cellular activities (AAA)	Uncharacterized AAA domain-containing protein C16E9.10c OS=Schizosaccharomyces pombe (strain 972 / ATCC 24843) OX=284812 GN=SPBC16E9.10c PE=1 SV=1	O	Posttranslational modification, protein turnover, chaperones	hypothetical protein PLEOSDRAFT_1046496 [Pleurotus ostreatus PC15]	biological process: cellular process (GO:0009987);; biological process: localization (GO:0051179);; molecular function: binding (GO:0005488);; cellular component: intracellular (GO:0005622);; cellular component: cellular anatomical entity (GO:0110165);; cellular component: protein-containing complex (GO:0032991)
gene-PC9H_006401	0.000185357	2.7474	up	--	--	Molecular Function: aspartic-type endopeptidase activity (GO:0004190);;	K01379|8.9e-141|psq:PUNSTDRAFT_101191|K01379 cathepsin D [EC:3.4.23.5] | (RefSeq) acid protease	--	[O]	Posttranslational modification, protein turnover, chaperones	Eukaryotic aspartyl protease	Vacuolar protease A OS=Arthroderma otae (strain ATCC MYA-4605 / CBS 113480) OX=554155 GN=PEP2 PE=3 SV=1	O	Posttranslational modification, protein turnover, chaperones	hypothetical protein PLEOSDRAFT_1089888 [Pleurotus ostreatus PC15]	biological process: metabolic process (GO:0008152);; molecular function: catalytic activity (GO:0003824)
gene-PC9H_000709	0.00850541	2.74673	up	--	--	Cellular Component: Set1C/COMPASS complex (GO:0048188);; Biological Process: histone H3-K4 methylation (GO:0051568);;	K14967|6.5e-176|lbc:LACBIDRAFT_315978|K14967 COMPASS component BRE2 | (RefSeq) HMTA16201; COMPASS complex protein	--	[BK]	Chromatin structure and dynamics;; Transcription	SPRY domain	--	--	--	hypothetical protein PLEOSDRAFT_1060831 [Pleurotus ostreatus PC15]	cellular component: intracellular (GO:0005622);; cellular component: protein-containing complex (GO:0032991);; cellular component: cellular anatomical entity (GO:0110165);; biological process: metabolic process (GO:0008152);; biological process: cellular process (GO:0009987)
gene-PC9H_008145	0.00136868	2.74072	up	--	--	Cellular Component: integral component of membrane (GO:0016021);;	K13354|2.1e-64|mrr:Moror_17911|K13354 solute carrier family 25 (peroxisomal adenine nucleotide transporter), member 17 | (RefSeq) peroxisomal carrier	Peroxisome (ko04146)	[C]	Energy production and conversion	Mitochondrial carrier protein	Peroxisomal adenine nucleotide transporter 1 OS=Ashbya gossypii (strain ATCC 10895 / CBS 109.51 / FGSC 9923 / NRRL Y-1056) OX=284811 GN=ANT1 PE=3 SV=1	C	Energy production and conversion	oxidation resistance protein 1 [Pleurotus pulmonarius]	cellular component: cellular anatomical entity (GO:0110165)
gene-PC9H_003271	2.62e-05	2.74061	up	--	--	--	--	--	[S]	Function unknown	NIPSNAP	--	S	Function unknown	hypothetical protein EYR36_007778 [Pleurotus pulmonarius]	--
gene-PC9H_009943	6.91e-06	2.73525	up	--	--	--	K19619|5.6e-83|cci:CC1G_07086|K19619 tyrosyl-DNA phosphodiesterase 2 [EC:3.1.4.-] | (RefSeq) hypothetical protein	--	--	--	Endonuclease/Exonuclease/phosphatase family	--	L	Replication, recombination and repair	hypothetical protein PLEOSDRAFT_1046808 [Pleurotus ostreatus PC15]	--
gene-PC9H_006780	0.00860386	2.73248	up	--	--	Molecular Function: protein binding (GO:0005515);;	--	--	--	--	F-box-like	--	--	--	hypothetical protein PLEOSDRAFT_1105376 [Pleurotus ostreatus PC15]	molecular function: binding (GO:0005488)
gene-PC9H_005444	0.000265594	2.72492	up	[R]	General function prediction only	--	K22211|2.0e-21|tdl:TDEL_0F00110|K22211 D-lactate dehydratase [EC:4.2.1.130] | (RefSeq) TDEL0F00110; hypothetical protein	Pyruvate metabolism (ko00620)	--	--	DJ-1/PfpI family	--	S	Function unknown	hypothetical protein PLEOSDRAFT_156657 [Pleurotus ostreatus PC15]	--
gene-PC9H_003196	0.0106535	2.72482	up	--	--	Biological Process: mRNA splicing, via spliceosome (GO:0000398);; Cellular Component: U2 snRNP (GO:0005686);;	K12832|1.6e-43|sla:SERLADRAFT_455695|K12832 splicing factor 3B subunit 5 | (RefSeq) hypothetical protein	Spliceosome (ko03040)	[S]	Function unknown	Splicing factor 3B subunit 10 (SF3b10)	--	A	RNA processing and modification	Splicing factor 3B subunit 5 [Pleurotus pulmonarius]	biological process: metabolic process (GO:0008152);; biological process: cellular process (GO:0009987);; cellular component: intracellular (GO:0005622);; cellular component: protein-containing complex (GO:0032991);; cellular component: cellular anatomical entity (GO:0110165)
gene-PC9H_005349	0.000246747	2.70853	up	[KE]	Transcription;; Amino acid transport and metabolism	Biological Process: biosynthetic process (GO:0009058);; Molecular Function: pyridoxal phosphate binding (GO:0030170);;	K00838|1.8e-185|gtr:GLOTRDRAFT_98301|K00838 aromatic amino acid aminotransferase I / 2-aminoadipate transaminase [EC:2.6.1.57 2.6.1.39 2.6.1.27 2.6.1.5] | (RefSeq) PLP-dependent transferase	Ubiquinone and other terpenoid-quinone biosynthesis (ko00130);; Cysteine and methionine metabolism (ko00270);; Lysine biosynthesis (ko00300);; Tyrosine metabolism (ko00350);; Phenylalanine metabolism (ko00360);; Tryptophan metabolism (ko00380);; Phenylalanine, tyrosine and tryptophan biosynthesis (ko00400);; 2-Oxocarboxylic acid metabolism (ko01210);; Biosynthesis of amino acids (ko01230)	[E]	Amino acid transport and metabolism	Aminotransferase class I and II	Aromatic amino acid aminotransferase C56E4.03 OS=Schizosaccharomyces pombe (strain 972 / ATCC 24843) OX=284812 GN=SPAC56E4.03 PE=3 SV=1	E	Amino acid transport and metabolism	putative poxc laccase transcription factor [Pleurotus ostreatus]	biological process: metabolic process (GO:0008152);; molecular function: binding (GO:0005488)
gene-PC9H_004879	0.00928729	2.70074	up	--	--	Molecular Function: N-acetyltransferase activity (GO:0008080);;	--	--	--	--	Acetyltransferase (GNAT) domain	--	--	--	hypothetical protein PLEOSDRAFT_1103485 [Pleurotus ostreatus PC15]	molecular function: catalytic activity (GO:0003824)
gene-PC9H_007526	0.0122592	2.69195	up	--	--	--	--	--	--	--	2OG-Fe(II) oxygenase superfamily	--	S	Function unknown	hypothetical protein EYR38_006667 [Pleurotus pulmonarius]	--
gene-PC9H_006662	0.0123527	2.69095	up	--	--	--	K15560|3.1e-88|lbc:LACBIDRAFT_305325|K15560 protein NRD1 | (RefSeq) hypothetical protein	--	--	--	CID domain	--	--	--	hypothetical protein EYR36_009412 [Pleurotus pulmonarius]	--
gene-PC9H_007542	0.000608427	2.69056	up	--	--	Cellular Component: integral component of membrane (GO:0016021);;	--	--	--	--	Smr domain	--	L	Replication, recombination and repair	hypothetical protein PLEOSDRAFT_1104472 [Pleurotus ostreatus PC15]	cellular component: cellular anatomical entity (GO:0110165)
gene-PC9H_001027	0.0120535	2.68329	up	--	--	Cellular Component: endoplasmic reticulum (GO:0005783);; Cellular Component: Golgi apparatus (GO:0005794);; Cellular Component: TRAPP complex (GO:0030008);; Biological Process: Golgi vesicle transport (GO:0048193);;	K20302|2.3e-96|sla:SERLADRAFT_480955|K20302 trafficking protein particle complex subunit 3 | (RefSeq) hypothetical protein	--	[U]	Intracellular trafficking, secretion, and vesicular transport	Transport protein particle (TRAPP) component	Trafficking protein particle complex subunit BET3 OS=Saccharomyces cerevisiae (strain ATCC 204508 / S288c) OX=559292 GN=BET3 PE=1 SV=1	U	Intracellular trafficking, secretion, and vesicular transport	hypothetical protein PLEOSDRAFT_1099434 [Pleurotus ostreatus PC15]	cellular component: intracellular (GO:0005622);; cellular component: cellular anatomical entity (GO:0110165);; cellular component: protein-containing complex (GO:0032991);; biological process: cellular process (GO:0009987);; biological process: localization (GO:0051179)
gene-PC9H_004710	0.000340624	2.68296	up	--	--	Cellular Component: endoplasmic reticulum lumen (GO:0005788);; Cellular Component: endoplasmic reticulum membrane (GO:0005789);; Biological Process: dolichol-linked oligosaccharide biosynthetic process (GO:0006488);; Cellular Component: integral component of membrane (GO:0016021);; Molecular Function: dolichyl-pyrophosphate Man7GlcNAc2 alpha-1,6-mannosyltransferase activity (GO:0052824);;	K03847|4.2e-124|mrr:Moror_3413|K03847 alpha-1,6-mannosyltransferase [EC:2.4.1.260] | (RefSeq) glycosyltransferase family 22 protein	N-Glycan biosynthesis (ko00510);; Various types of N-glycan biosynthesis (ko00513)	[MU]	Cell wall/membrane/envelope biogenesis;; Intracellular trafficking, secretion, and vesicular transport	Alg9-like mannosyltransferase family	Dol-P-Man:Man(7)GlcNAc(2)-PP-Dol alpha-1,6-mannosyltransferase OS=Saccharomyces cerevisiae (strain ATCC 204508 / S288c) OX=559292 GN=ALG12 PE=1 SV=1	G	Carbohydrate transport and metabolism	dolichyl-P-Man:Man(7)GlcNAc(2)-PP-dolichol alpha-1,6-mannosyltransferase [Pleurotus pulmonarius]	cellular component: intracellular (GO:0005622);; cellular component: cellular anatomical entity (GO:0110165);; biological process: metabolic process (GO:0008152);; biological process: cellular process (GO:0009987);; molecular function: catalytic activity (GO:0003824)
gene-PC9H_009966	0.0121411	2.67569	up	[I]	Lipid transport and metabolism	Molecular Function: acyl-CoA dehydrogenase activity (GO:0003995);; Molecular Function: heme binding (GO:0020037);; Molecular Function: metal ion binding (GO:0046872);; Molecular Function: flavin adenine dinucleotide binding (GO:0050660);;	K15389|1.3e-79|bfu:BCIN_03g01860|K15389 acyl-CoA dehydrogenase | (RefSeq) hypothetical protein	--	[I]	Lipid transport and metabolism	Acyl-CoA dehydrogenase, C-terminal domain	Acyl-CoA dehydrogenase apdG OS=Emericella nidulans (strain FGSC A4 / ATCC 38163 / CBS 112.46 / NRRL 194 / M139) OX=227321 GN=apdG PE=2 SV=1	C	Energy production and conversion	hypothetical protein PLEOSDRAFT_1047612 [Pleurotus ostreatus PC15]	biological process: metabolic process (GO:0008152);; molecular function: catalytic activity (GO:0003824);; molecular function: binding (GO:0005488)
gene-PC9H_005124	0.0169934	2.67546	up	--	--	Cellular Component: endoplasmic reticulum membrane (GO:0005789);; Biological Process: protein glycosylation (GO:0006486);; Biological Process: oligosaccharide-lipid intermediate biosynthetic process (GO:0006490);; Cellular Component: integral component of membrane (GO:0016021);; Molecular Function: dolichyl pyrophosphate Glc1Man9GlcNAc2 alpha-1,3-glucosyltransferase activity (GO:0042283);;	K03849|6.4e-231|mrr:Moror_17530|K03849 alpha-1,3-glucosyltransferase [EC:2.4.1.265] | (RefSeq) dolichyl glycosyltransferase	N-Glycan biosynthesis (ko00510)	[K]	Transcription	ALG6, ALG8 glycosyltransferase family	Dolichyl pyrophosphate Glc1Man9GlcNAc2 alpha-1,3-glucosyltransferase OS=Aspergillus oryzae (strain ATCC 42149 / RIB 40) OX=510516 GN=alg8 PE=3 SV=1	K	Transcription	glycosyltransferase family 57 protein [Pleurotus ostreatus PC15]	cellular component: cellular anatomical entity (GO:0110165);; biological process: metabolic process (GO:0008152);; biological process: cellular process (GO:0009987);; molecular function: catalytic activity (GO:0003824)
gene-PC9H_006671	0.00186252	2.66769	up	--	--	Cellular Component: integral component of membrane (GO:0016021);;	--	--	--	--	--	--	--	--	hypothetical protein EYR36_009404 [Pleurotus pulmonarius]	cellular component: cellular anatomical entity (GO:0110165)
gene-PC9H_000754	0.0124972	2.66145	up	--	--	Cellular Component: integral component of membrane (GO:0016021);;	K17986|2.0e-47|gtr:GLOTRDRAFT_72373|K17986 FUN14 domain-containing protein 1 | (RefSeq) hypothetical protein	--	--	--	FUN14 family	--	S	Function unknown	hypothetical protein EYR36_004464 [Pleurotus pulmonarius]	cellular component: cellular anatomical entity (GO:0110165)
gene-PC9H_010198	0.00512655	2.65681	up	--	--	--	--	--	--	--	Repeat of unknown function (DUF5648)	--	--	--	hypothetical protein PLEOSDRAFT_1108009 [Pleurotus ostreatus PC15]	--
gene-PC9H_010612	0.0119508	2.65661	up	--	--	Molecular Function: RNA binding (GO:0003723);;	K20100|1.8e-13|yli:YALI0F18876g|K20100 YTH domain-containing protein 1 | (RefSeq) YALI0F18876p	--	[TA]	Signal transduction mechanisms;; RNA processing and modification	YT521-B-like domain	--	--	--	hypothetical protein PLEOSDRAFT_174266 [Pleurotus ostreatus PC15]	molecular function: binding (GO:0005488)
gene-PC9H_003053	0.00146485	2.65149	up	[T]	Signal transduction mechanisms	--	K07126|7.1e-214|cci:CC1G_06584|K07126 uncharacterized protein | (RefSeq) Sel1 domain-containing protein	--	[MOT]	Cell wall/membrane/envelope biogenesis;; Posttranslational modification, protein turnover, chaperones;; Signal transduction mechanisms	Sel1 repeat	Protein SKT5 OS=Saccharomyces cerevisiae (strain ATCC 204508 / S288c) OX=559292 GN=SKT5 PE=1 SV=1	--	--	hypothetical protein EYR40_003447 [Pleurotus pulmonarius]	--
gene-PC9H_007596	3.26e-05	2.64401	up	--	--	Biological Process: carbon catabolite regulation of transcription from RNA polymerase II promoter (GO:0000429);; Biological Process: carbon catabolite activation of transcription from RNA polymerase II promoter (GO:0000436);; Molecular Function: transcription regulatory region sequence-specific DNA binding (GO:0000976);; Molecular Function: RNA polymerase II transcription regulatory region sequen…	K08064|8.3e-44|cci:CC1G_07415|K08064 nuclear transcription factor Y, alpha | (RefSeq) hypothetical protein	--	[K]	Transcription	CCAAT-binding transcription factor (CBF-B/NF-YA) subunit B	Transcriptional activator HAP2 OS=Saccharomyces cerevisiae (strain ATCC 204508 / S288c) OX=559292 GN=HAP2 PE=1 SV=1	K	Transcription	Transcriptional activator [Pleurotus pulmonarius]	biological process: cellular process (GO:0009987);; biological process: response to stimulus (GO:0050896);; biological process: biological regulation (GO:0065007);; molecular function: binding (GO:0005488);; molecular function: transcription regulator activity (GO:0140110);; cellular component: intracellular (GO:0005622);; cellular component: cellular anatomical entity (GO:0110165);; cellular com…
gene-PC9H_000657	0.000215695	2.64128	up	--	--	--	--	--	--	--	--	--	--	--	hypothetical protein PLEOSDRAFT_172531 [Pleurotus ostreatus PC15]	--
gene-PC9H_009955	0.000881825	2.64026	up	[MDT]	Cell wall/membrane/envelope biogenesis;; Cell cycle control, cell division, chromosome partitioning;; Signal transduction mechanisms	Molecular Function: ATP binding (GO:0005524);; Cellular Component: mitochondrion (GO:0005739);; Biological Process: mitochondrial respiratory chain complex III assembly (GO:0034551);;	K08900|6.5e-121|lbc:LACBIDRAFT_318752|K08900 mitochondrial chaperone BCS1 | (RefSeq) hypothetical protein	--	[O]	Posttranslational modification, protein turnover, chaperones	BCS1 N terminal	Mitochondrial chaperone BCS1 OS=Saccharomyces cerevisiae (strain ATCC 204508 / S288c) OX=559292 GN=BCS1 PE=1 SV=2	O	Posttranslational modification, protein turnover, chaperones	hypothetical protein PLEOSDRAFT_1067617 [Pleurotus ostreatus PC15]	molecular function: binding (GO:0005488);; cellular component: intracellular (GO:0005622);; cellular component: cellular anatomical entity (GO:0110165);; biological process: cellular process (GO:0009987)
gene-PC9H_003152	0.0150086	2.63619	up	--	--	--	--	--	--	--	SIKE family	--	S	Function unknown	hypothetical protein PLEOSDRAFT_1037860 [Pleurotus ostreatus PC15]	--
gene-PC9H_000358	0.0118259	2.62761	up	[IR]	Lipid transport and metabolism;; General function prediction only	Molecular Function: oxidoreductase activity, acting on CH-OH group of donors (GO:0016614);; Molecular Function: flavin adenine dinucleotide binding (GO:0050660);;	K00108|1.2e-92|cnb:CNBM0790|K00108 choline dehydrogenase [EC:1.1.99.1] | (RefSeq) hypothetical protein	Glycine, serine and threonine metabolism (ko00260)	[R]	General function prediction only	GMC oxidoreductase	Dehydrogenase ARMGADRAFT_1018426 OS=Armillaria gallica OX=47427 GN=ARMGADRAFT_1018426 PE=1 SV=1	E	Amino acid transport and metabolism	hypothetical protein PLEOSDRAFT_172616 [Pleurotus ostreatus PC15]	biological process: metabolic process (GO:0008152);; molecular function: catalytic activity (GO:0003824);; molecular function: binding (GO:0005488)
gene-PC9H_008491	0.0117352	2.62729	up	--	--	Molecular Function: transferase activity, transferring glycosyl groups (GO:0016757);;	--	--	--	--	Protein of unknown function (DUF563)	--	S	Function unknown	hypothetical protein PLEOSDRAFT_1091856 [Pleurotus ostreatus PC15]	molecular function: catalytic activity (GO:0003824)
gene-PC9H_001944	0.00214898	2.62617	up	--	--	Molecular Function: motor activity (GO:0003774);; Molecular Function: ATP binding (GO:0005524);; Cellular Component: myosin complex (GO:0016459);; Molecular Function: actin filament binding (GO:0051015);;	K10352|0.0e+00|abv:AGABI2DRAFT188171|K10352 myosin heavy chain 9/10/11/14 | (RefSeq) AGABI2DRAFT_188171; hypothetical protein	--	[Z]	Cytoskeleton	Myosin head (motor domain)	Myosin type-2 heavy chain 1 OS=Schizosaccharomyces pombe (strain 972 / ATCC 24843) OX=284812 GN=myo2 PE=1 SV=1	Z	Cytoskeleton	hypothetical protein EYR40_001855 [Pleurotus pulmonarius]	molecular function: catalytic activity (GO:0003824);; molecular function: binding (GO:0005488);; cellular component: protein-containing complex (GO:0032991)
gene-PC9H_005100	0.0126783	2.61781	up	--	--	Molecular Function: cytochrome-c oxidase activity (GO:0004129);; Cellular Component: integral component of membrane (GO:0016021);;	K02272|2.8e-14|cci:CC1G_00229|K02272 cytochrome c oxidase subunit 7c | (RefSeq) hypothetical protein	Oxidative phosphorylation (ko00190)	--	--	Cytochrome c oxidase subunit VIIc	--	S	Function unknown	hypothetical protein PLEOSDRAFT_1089054 [Pleurotus ostreatus PC15]	biological process: metabolic process (GO:0008152);; biological process: cellular process (GO:0009987);; biological process: localization (GO:0051179);; molecular function: catalytic activity (GO:0003824);; molecular function: transporter activity (GO:0005215);; cellular component: cellular anatomical entity (GO:0110165)
gene-PC9H_004507	0.00962964	2.60264	up	[E]	Amino acid transport and metabolism	Molecular Function: oxidoreductase activity (GO:0016491);;	--	--	--	--	Flavin containing amine oxidoreductase	Cytotoxic L-amino-acid oxidase (Fragment) OS=Amanita phalloides OX=67723 PE=1 SV=1	E	Amino acid transport and metabolism	hypothetical protein PLEOSDRAFT_1064593 [Pleurotus ostreatus PC15]	molecular function: catalytic activity (GO:0003824)
gene-PC9H_009539	0.0179328	2.5956	up	[O]	Posttranslational modification, protein turnover, chaperones	Molecular Function: NAD+ binding (GO:0070403);;	K11121|4.9e-51|shs:STEHIDRAFT_47224|K11121 NAD+-dependent protein deacetylase SIR2 [EC:2.3.1.286] | (RefSeq) DHS-like NAD/FAD-binding domain-containing protein	Nicotinate and nicotinamide metabolism (ko00760)	[BK]	Chromatin structure and dynamics;; Transcription	Sir2 family	NAD-dependent protein deacetylase hst4 OS=Schizosaccharomyces pombe (strain 972 / ATCC 24843) OX=284812 GN=hst4 PE=2 SV=1	--	--	hypothetical protein EYR38_007737 [Pleurotus pulmonarius]	molecular function: binding (GO:0005488)
gene-PC9H_008022	0.0126844	2.5827	up	[I]	Lipid transport and metabolism	Molecular Function: hydrolase activity (GO:0016787);;	K24279|3.4e-08|scm:SCHCODRAFT_38080|K24279 putative ergosteryl-3beta-O-L-aspartate hydrolase | (RefSeq) hypothetical protein	--	[V]	Defense mechanisms	alpha/beta hydrolase fold	AB hydrolase superfamily protein C1039.03 OS=Schizosaccharomyces pombe (strain 972 / ATCC 24843) OX=284812 GN=SPAC1039.03 PE=3 SV=1	V	Defense mechanisms	hypothetical protein PLEOSDRAFT_1104928 [Pleurotus ostreatus PC15]	molecular function: catalytic activity (GO:0003824)
gene-PC9H_001252	0.0012273	2.58037	up	--	--	Molecular Function: motor activity (GO:0003774);; Molecular Function: ATP binding (GO:0005524);; Cellular Component: myosin complex (GO:0016459);; Molecular Function: actin filament binding (GO:0051015);;	K10357|0.0e+00|scm:SCHCODRAFT_65735|K10357 myosin V | (RefSeq) hypothetical protein	--	[Z]	Cytoskeleton	Myosin head (motor domain)	Myosin-2 OS=Lachancea kluyveri (strain ATCC 58438 / CBS 3082 / BCRC 21498 / NBRC 1685 / JCM 7257 / NCYC 543 / NRRL Y-12651) OX=226302 GN=MYO2 PE=3 SV=1	Z	Cytoskeleton	hypothetical protein PLEOSDRAFT_48117 [Pleurotus ostreatus PC15]	molecular function: catalytic activity (GO:0003824);; molecular function: binding (GO:0005488);; cellular component: protein-containing complex (GO:0032991)
gene-PC9H_010003	0.0125955	2.5802	up	--	--	Molecular Function: transcription corepressor activity (GO:0003714);;	--	--	--	--	Heat shock factor binding protein 1	--	S	Function unknown	hypothetical protein PLEOSDRAFT_1107833 [Pleurotus ostreatus PC15]	biological process: biological regulation (GO:0065007);; molecular function: transcription regulator activity (GO:0140110)
gene-PC9H_006292	8.68e-05	2.57544	up	--	--	Cellular Component: cytoplasm (GO:0005737);;	K14801|1.4e-143|sla:SERLADRAFT_406196|K14801 pre-rRNA-processing protein TSR4 | (RefSeq) hypothetical protein	--	[R]	General function prediction only	Programmed cell death protein 2, C-terminal putative domain	--	S	Function unknown	hypothetical protein PLEOSDRAFT_1043981 [Pleurotus ostreatus PC15]	cellular component: cellular anatomical entity (GO:0110165)
gene-PC9H_003144	0.0182555	2.56773	up	--	--	Cellular Component: integral component of membrane (GO:0016021);;	--	--	--	--	--	--	--	--	hypothetical protein PLEOSDRAFT_1102271 [Pleurotus ostreatus PC15]	cellular component: cellular anatomical entity (GO:0110165)
gene-PC9H_004599	0.000864549	2.56489	up	--	--	--	--	--	--	--	--	--	--	--	hypothetical protein PLEOSDRAFT_1112423 [Pleurotus ostreatus PC15]	--
gene-PC9H_003594	5.31e-07	2.56041	up	--	--	Molecular Function: zinc ion binding (GO:0008270);;	K04706|2.5e-162|mrr:Moror_17204|K04706 E3 SUMO-protein ligase PIAS1 [EC:2.3.2.-] | (RefSeq) miz zinc finger protein	Ubiquitin mediated proteolysis (ko04120)	[K]	Transcription	PINIT domain	--	K	Transcription	hypothetical protein PLEOSDRAFT_173074 [Pleurotus ostreatus PC15]	molecular function: binding (GO:0005488)
gene-PC9H_007464	0.00293672	2.55902	up	--	--	--	--	--	--	--	--	--	--	--	hypothetical protein PLEOSDRAFT_158409 [Pleurotus ostreatus PC15]	--
gene-PC9H_000738	0.0188254	2.55233	up	--	--	Cellular Component: integral component of membrane (GO:0016021);; Molecular Function: transmembrane transporter activity (GO:0022857);;	K10882|7.9e-20|ure:UREG_04659|K10882 crossover junction endonuclease EME1 [EC:3.1.22.-] | (RefSeq) hypothetical protein	Homologous recombination (ko03440)	--	--	Major Facilitator Superfamily	Probable transporter MCH1 OS=Yarrowia lipolytica (strain CLIB 122 / E 150) OX=284591 GN=MCH1 PE=3 SV=1	S	Function unknown	hypothetical protein PLEOSDRAFT_1033885 [Pleurotus ostreatus PC15]	cellular component: cellular anatomical entity (GO:0110165);; molecular function: transporter activity (GO:0005215)
gene-PC9H_006784	0.0202274	2.55095	up	--	--	Biological Process: microtubule cytoskeleton organization (GO:0000226);; Molecular Function: molecular_function (GO:0003674);; Molecular Function: binding (GO:0005488);; Molecular Function: protein binding (GO:0005515);; Cellular Component: cellular_component (GO:0005575);; Cellular Component: intracellular (GO:0005622);; Cellular Component: obsolete cell (GO:0005623);; Cellular Component: nucleu…	K17262|5.0e-92|cput:CONPUDRAFT_85500|K17262 tubulin-specific chaperone B | (RefSeq) hypothetical protein	--	[O]	Posttranslational modification, protein turnover, chaperones	CAP-Gly domain	Cell polarity protein alp11 OS=Schizosaccharomyces pombe (strain 972 / ATCC 24843) OX=284812 GN=alp11 PE=1 SV=1	O	Posttranslational modification, protein turnover, chaperones	hypothetical protein PLEOSDRAFT_1105372 [Pleurotus ostreatus PC15]	biological process: cellular process (GO:0009987);; molecular function: binding (GO:0005488);; cellular component: intracellular (GO:0005622);; cellular component: cellular anatomical entity (GO:0110165)
gene-PC9H_007356	0.00355124	2.54918	up	--	--	Cellular Component: storage vacuole (GO:0000322);; Cellular Component: lytic vacuole (GO:0000323);; Cellular Component: fungal-type vacuole (GO:0000324);; Molecular Function: molecular_function (GO:0003674);; Molecular Function: enzyme inhibitor activity (GO:0004857);; Molecular Function: endopeptidase inhibitor activity (GO:0004866);; Cellular Component: cellular_component (GO:0005575);; Cellula…	--	--	--	--	Peptidase inhibitor I9	--	S	Function unknown	serine proteinase inhibitor IA-1 [Armillaria solidipes]	cellular component: intracellular (GO:0005622);; cellular component: cellular anatomical entity (GO:0110165);; biological process: biological regulation (GO:0065007);; molecular function: molecular function regulator (GO:0098772);; biological process: cellular process (GO:0009987)
gene-PC9H_004140	0.00309203	2.54718	up	--	--	Molecular Function: signal recognition particle binding (GO:0005047);; Cellular Component: signal recognition particle, endoplasmic reticulum targeting (GO:0005786);; Biological Process: SRP-dependent cotranslational protein targeting to membrane (GO:0006614);; Molecular Function: 7S RNA binding (GO:0008312);; Molecular Function: endoplasmic reticulum signal peptide binding (GO:0030942);;	K03107|1.0e-208|gtr:GLOTRDRAFT_69499|K03107 signal recognition particle subunit SRP68 | (RefSeq) hypothetical protein	Protein export (ko03060)	[U]	Intracellular trafficking, secretion, and vesicular transport	RNA-binding signal recognition particle 68	--	U	Intracellular trafficking, secretion, and vesicular transport	hypothetical protein PLEOSDRAFT_23722 [Pleurotus ostreatus PC15]	molecular function: binding (GO:0005488);; cellular component: intracellular (GO:0005622);; cellular component: protein-containing complex (GO:0032991);; cellular component: cellular anatomical entity (GO:0110165);; biological process: cellular process (GO:0009987);; biological process: localization (GO:0051179)
gene-PC9H_011425	0.0146261	2.54537	up	--	--	Molecular Function: zinc ion binding (GO:0008270);; Cellular Component: integral component of membrane (GO:0016021);;	--	--	--	--	RING-variant domain	--	S	Function unknown	hypothetical protein PLEOSDRAFT_1059171 [Pleurotus ostreatus PC15]	molecular function: binding (GO:0005488);; cellular component: cellular anatomical entity (GO:0110165)
NewGene_1402	0.0150256	2.53898	up	--	--	--	--	--	--	--	--	--	--	--	--	--
gene-PC9H_002086	0.0202544	2.53742	up	[QV]	Secondary metabolites biosynthesis, transport and catabolism;; Defense mechanisms	Molecular Function: monooxygenase activity (GO:0004497);; Molecular Function: iron ion binding (GO:0005506);; Molecular Function: oxidoreductase activity, acting on paired donors, with incorporation or reduction of molecular oxygen (GO:0016705);; Molecular Function: heme binding (GO:0020037);;	K07410|1.1e-81|pco:PHACADRAFT_209373|K07410 cytochrome P450 family 1 subfamily B polypeptide 1 [EC:1.14.14.1] | (RefSeq) hypothetical protein	Tryptophan metabolism (ko00380)	[Q]	Secondary metabolites biosynthesis, transport and catabolism	Cytochrome P450	Cytochrome P450 monooxygenase ARMGADRAFT_974139 OS=Armillaria gallica OX=47427 GN=ARMGADRAFT_974139 PE=1 SV=1	Q	Secondary metabolites biosynthesis, transport and catabolism	hypothetical protein PLEOSDRAFT_1049741 [Pleurotus ostreatus PC15]	biological process: metabolic process (GO:0008152);; molecular function: catalytic activity (GO:0003824);; molecular function: binding (GO:0005488)
gene-PC9H_003154	0.0224032	2.53666	up	--	--	--	--	--	--	--	--	--	--	--	hypothetical protein EYR40_003535 [Pleurotus pulmonarius]	--
gene-PC9H_011321	0.020765	2.53071	up	--	--	Molecular Function: GTPase activator activity (GO:0005096);; Cellular Component: nucleus (GO:0005634);; Biological Process: regulation of small GTPase mediated signal transduction (GO:0051056);;	K07207|0.0e+00|abv:AGABI2DRAFT121761|K07207 tuberous sclerosis 2 | (RefSeq) AGABI2DRAFT_121761; hypothetical protein	--	[DT]	Cell cycle control, cell division, chromosome partitioning;; Signal transduction mechanisms	Rap/ran-GAP	Tuberous sclerosis 2 protein homolog OS=Schizosaccharomyces pombe (strain 972 / ATCC 24843) OX=284812 GN=tsc2 PE=1 SV=1	--	--	Tuberous sclerosis 2-like protein [Pleurotus pulmonarius]	biological process: biological regulation (GO:0065007);; molecular function: molecular function regulator (GO:0098772);; cellular component: intracellular (GO:0005622);; cellular component: cellular anatomical entity (GO:0110165)
gene-PC9H_004036	0.0188087	2.52991	up	[G]	Carbohydrate transport and metabolism	Molecular Function: acetyl-CoA transmembrane transporter activity (GO:0008521);; Cellular Component: integral component of membrane (GO:0016021);;	K03372|2.2e-226|abp:AGABI1DRAFT110269|K03372 MFS transporter, PAT family, solute carrier family 33 (acetyl-CoA transportor), member 1 [EC:2.3.1.-] | (RefSeq) AGABI1DRAFT_110269; hypothetical protein	Glycosphingolipid biosynthesis - ganglio series (ko00604)	[P]	Inorganic ion transport and metabolism	Acetyl-coenzyme A transporter 1	Uncharacterized membrane protein YBR220C OS=Saccharomyces cerevisiae (strain ATCC 204508 / S288c) OX=559292 GN=YBR220C PE=1 SV=1	P	Inorganic ion transport and metabolism	hypothetical protein EYR40_004360 [Pleurotus pulmonarius]	biological process: cellular process (GO:0009987);; biological process: localization (GO:0051179);; molecular function: transporter activity (GO:0005215);; cellular component: cellular anatomical entity (GO:0110165)
NewGene_1430	7.96e-05	2.52135	up	--	--	--	--	--	--	--	--	--	--	--	--	--
gene-PC9H_004355	0.019273	2.5209	up	--	--	--	--	--	--	--	--	--	--	--	hypothetical protein EYR36_004155 [Pleurotus pulmonarius]	--
gene-PC9H_007538	0.0434281	2.51833	up	--	--	Biological Process: RNA splicing, via transesterification reactions (GO:0000375);; Biological Process: RNA splicing, via transesterification reactions with bulged adenosine as nucleophile (GO:0000377);; Biological Process: mRNA splicing, via spliceosome (GO:0000398);; Biological Process: nucleobase-containing compound metabolic process (GO:0006139);; Biological Process: RNA processing (GO:0006396…	K13220|1.4e-78|sla:SERLADRAFT_466108|K13220 WW domain-binding protein 4 | (RefSeq) hypothetical protein	--	--	--	U1 zinc finger	--	A	RNA processing and modification	hypothetical protein EYR38_006678 [Pleurotus pulmonarius]	biological process: metabolic process (GO:0008152);; biological process: cellular process (GO:0009987);; molecular function: binding (GO:0005488)
gene-PC9H_000403	0.0145546	2.51632	up	--	--	--	--	--	--	--	RIO1 family	--	--	--	hypothetical protein PLEOSDRAFT_153466 [Pleurotus ostreatus PC15]	--
gene-PC9H_004756	0.0165399	2.51199	up	--	--	Biological Process: maturation of SSU-rRNA (GO:0030490);;	K15376|1.7e-125|hir:HETIRDRAFT_314303|K15376 gephyrin [EC:2.10.1.1 2.7.7.75] | (RefSeq) hypothetical protein	Folate biosynthesis (ko00790)	--	--	--	--	--	--	hypothetical protein PLEOSDRAFT_1103600 [Pleurotus ostreatus PC15]	biological process: metabolic process (GO:0008152);; biological process: cellular process (GO:0009987)
gene-PC9H_007641	0.00819221	2.50774	up	--	--	--	--	--	--	--	Potential Queuosine, Q, salvage protein family	--	S	Function unknown	hypothetical protein PLEOSDRAFT_1065218 [Pleurotus ostreatus PC15]	--
gene-PC9H_003818	0.0077956	2.49771	up	--	--	Cellular Component: host cell nucleus (GO:0042025);;	K21777|3.4e-177|abp:AGABI1DRAFT110363|K21777 G2/mitotic-specific cyclin-B, other | (RefSeq) AGABI1DRAFT_110363; hypothetical protein	--	[D]	Cell cycle control, cell division, chromosome partitioning	Cyclin, N-terminal domain	G1/S-specific cyclin CCN1 OS=Candida albicans (strain SC5314 / ATCC MYA-2876) OX=237561 GN=CCN1 PE=1 SV=2	D	Cell cycle control, cell division, chromosome partitioning	hypothetical protein EYR36_007267 [Pleurotus pulmonarius]	cellular component: cellular anatomical entity (GO:0110165)
gene-PC9H_010429	0.00364174	2.48585	up	--	--	--	--	--	--	--	--	--	--	--	hypothetical protein PLEOSDRAFT_1087422 [Pleurotus ostreatus PC15]	--
gene-PC9H_007523	0.00409296	2.48209	up	--	--	Biological Process: autophagy (GO:0006914);;	K08334|7.0e-181|mrr:Moror_6869|K08334 beclin | (RefSeq) autophagy protein	Autophagy - other (ko04136);; Autophagy - yeast (ko04138)	[T]	Signal transduction mechanisms	Apg6 BARA domain	Vacuolar protein sorting-associated protein 30 OS=Gibberella zeae (strain PH-1 / ATCC MYA-4620 / FGSC 9075 / NRRL 31084) OX=229533 GN=VPS30 PE=3 SV=1	T	Signal transduction mechanisms	autophagy protein 6 [Pleurotus pulmonarius]	biological process: metabolic process (GO:0008152);; biological process: cellular process (GO:0009987)
gene-PC9H_007461	0.00100273	2.48147	up	--	--	Molecular Function: second spliceosomal transesterification activity (GO:0000386);; Biological Process: mRNA splicing, via spliceosome (GO:0000398);; Molecular Function: pre-mRNA 3'-splice site binding (GO:0030628);;	K12819|1.7e-239|lbc:LACBIDRAFT_246820|K12819 pre-mRNA-processing factor SLU7 | (RefSeq) hypothetical protein	Spliceosome (ko03040)	[A]	RNA processing and modification	Pre-mRNA splicing Prp18-interacting factor	Pre-mRNA-splicing factor SLU7 OS=Cryptococcus neoformans var. neoformans serotype D (strain B-3501A) OX=283643 GN=SLU7 PE=3 SV=1	A	RNA processing and modification	hypothetical protein PLEOSDRAFT_61716 [Pleurotus ostreatus PC15]	molecular function: catalytic activity (GO:0003824);; biological process: metabolic process (GO:0008152);; biological process: cellular process (GO:0009987);; molecular function: binding (GO:0005488)
gene-PC9H_005477	0.009271	2.47699	up	--	--	Cellular Component: integral component of membrane (GO:0016021);;	--	--	--	--	--	--	--	--	hypothetical protein PLEOSDRAFT_156623 [Pleurotus ostreatus PC15]	cellular component: cellular anatomical entity (GO:0110165)
gene-PC9H_003575	0.000166906	2.4726	up	--	--	--	--	--	--	--	--	--	--	--	hypothetical protein EYR36_007494 [Pleurotus pulmonarius]	--
gene-PC9H_006869	0.00348361	2.45902	up	--	--	--	--	--	--	--	--	--	--	--	hypothetical protein PLEOSDRAFT_1089745 [Pleurotus ostreatus PC15]	--
gene-PC9H_001587	0.0252315	2.45396	up	[E]	Amino acid transport and metabolism	Molecular Function: RNA binding (GO:0003723);; Molecular Function: glutamate 5-kinase activity (GO:0004349);; Cellular Component: cytoplasm (GO:0005737);; Biological Process: proline biosynthetic process (GO:0006561);;	K00931|8.2e-187|lbc:LACBIDRAFT_315670|K00931 glutamate 5-kinase [EC:2.7.2.11] | (RefSeq) glutamate 5-kinase	Arginine and proline metabolism (ko00330);; Carbapenem biosynthesis (ko00332);; Biosynthesis of amino acids (ko01230)	[E]	Amino acid transport and metabolism	Amino acid kinase family	Glutamate 5-kinase OS=Saccharomyces cerevisiae (strain ATCC 204508 / S288c) OX=559292 GN=PRO1 PE=1 SV=2	E	Amino acid transport and metabolism	hypothetical protein PLEOSDRAFT_1061666 [Pleurotus ostreatus PC15]	molecular function: binding (GO:0005488);; biological process: metabolic process (GO:0008152);; biological process: cellular process (GO:0009987);; molecular function: catalytic activity (GO:0003824);; cellular component: cellular anatomical entity (GO:0110165)
gene-PC9H_001159	0.00420474	2.45161	up	[R]	General function prediction only	Molecular Function: molecular_function (GO:0003674);; Molecular Function: catalytic activity (GO:0003824);; Biological Process: cellular aldehyde metabolic process (GO:0006081);; Biological Process: biological_process (GO:0008150);; Biological Process: metabolic process (GO:0008152);; Biological Process: biosynthetic process (GO:0009058);; Biological Process: cellular process (GO:0009987);; Molec…	K05275|1.5e-13|spo:SPBC215.11c|K05275 pyridoxine 4-dehydrogenase [EC:1.1.1.65] | (RefSeq) aldo/keto reductase family protein	Vitamin B6 metabolism (ko00750)	[C]	Energy production and conversion	Aldo/keto reductase family	Aryl-alcohol dehydrogenase [NADP(+)] OS=Phanerochaete chrysosporium OX=5306 PE=1 SV=1	C	Energy production and conversion	hypothetical protein PLEOSDRAFT_1061253 [Pleurotus ostreatus PC15]	molecular function: catalytic activity (GO:0003824);; biological process: metabolic process (GO:0008152);; biological process: cellular process (GO:0009987)
gene-PC9H_004753	0.0467156	2.45044	up	--	--	--	--	--	--	--	--	--	--	--	hypothetical protein PLEOSDRAFT_157304 [Pleurotus ostreatus PC15]	--
gene-PC9H_006080	0.022246	2.44799	up	[O]	Posttranslational modification, protein turnover, chaperones	Molecular Function: protein binding (GO:0005515);;	K00799|4.3e-116|scm:SCHCODRAFT_47464|K00799 glutathione S-transferase [EC:2.5.1.18] | (RefSeq) hypothetical protein	Glutathione metabolism (ko00480)	--	--	Glutathione S-transferase, N-terminal domain	--	O	Posttranslational modification, protein turnover, chaperones	hypothetical protein PLEOSDRAFT_1049926 [Pleurotus ostreatus PC15]	molecular function: binding (GO:0005488)
gene-PC9H_010963	0.0227519	2.44762	up	[M]	Cell wall/membrane/envelope biogenesis	Molecular Function: UDP-N-acetylglucosamine-dolichyl-phosphate N-acetylglucosaminephosphotransferase activity (GO:0003975);; Biological Process: dolichyl diphosphate biosynthetic process (GO:0006489);; Biological Process: N-glycan processing (GO:0006491);; Molecular Function: phospho-N-acetylmuramoyl-pentapeptide-transferase activity (GO:0008963);; Biological Process: aerobic respiration (GO:0009…	K01001|1.4e-213|mrr:Moror_13929|K01001 UDP-N-acetylglucosamine--dolichyl-phosphate N-acetylglucosaminephosphotransferase [EC:2.7.8.15] | (RefSeq) udp-n-acetylglucosamine-dolichyl-phosphate n-acetylglucosaminephosphotransferase	N-Glycan biosynthesis (ko00510)	[G]	Carbohydrate transport and metabolism	Glycosyl transferase family 4	UDP-N-acetylglucosamine--dolichyl-phosphate N-acetylglucosaminephosphotransferase OS=Schizosaccharomyces pombe (strain 972 / ATCC 24843) OX=284812 GN=gpt2 PE=3 SV=1	G	Carbohydrate transport and metabolism	hypothetical protein PLEOSDRAFT_52117 [Pleurotus ostreatus PC15]	molecular function: catalytic activity (GO:0003824);; biological process: metabolic process (GO:0008152);; biological process: cellular process (GO:0009987);; cellular component: cellular anatomical entity (GO:0110165);; cellular component: protein-containing complex (GO:0032991)
gene-PC9H_001128	0.0310293	2.44485	up	--	--	Biological Process: box H/ACA snoRNP assembly (GO:0000493);;	K14764|6.2e-163|tvs:TRAVEDRAFT_146036|K14764 protein SHQ1 | (RefSeq) SHQ1-domain-containing protein	--	[S]	Function unknown	SHQ1 protein	Protein shq1 OS=Schizosaccharomyces pombe (strain 972 / ATCC 24843) OX=284812 GN=shq1 PE=3 SV=1	S	Function unknown	hypothetical protein PLEOSDRAFT_1032098 [Pleurotus ostreatus PC15]	biological process: cellular process (GO:0009987)
gene-PC9H_007830	0.0196067	2.43345	up	--	--	--	--	--	--	--	T-complex protein 11	--	S	Function unknown	hypothetical protein PLEOSDRAFT_1042547 [Pleurotus ostreatus PC15]	--
gene-PC9H_006791	0.0241861	2.42274	up	[M]	Cell wall/membrane/envelope biogenesis	Molecular Function: catalytic activity (GO:0003824);;	--	--	--	--	NAD dependent epimerase/dehydratase family	--	--	--	hypothetical protein PLEOSDRAFT_1089767 [Pleurotus ostreatus PC15]	molecular function: catalytic activity (GO:0003824)
gene-PC9H_001248	0.00806839	2.41764	up	--	--	--	K07126|2.0e-208|lbc:LACBIDRAFT_247763|K07126 uncharacterized protein | (RefSeq) hypothetical protein	--	[MOT]	Cell wall/membrane/envelope biogenesis;; Posttranslational modification, protein turnover, chaperones;; Signal transduction mechanisms	Sel1 repeat	Chitin synthase regulatory factor 3 OS=Schizosaccharomyces pombe (strain 972 / ATCC 24843) OX=284812 GN=chr3 PE=1 SV=1	--	--	hypothetical protein EYR36_000473 [Pleurotus pulmonarius]	--
gene-PC9H_004587	0.00141107	2.41543	up	--	--	Molecular Function: metal ion binding (GO:0046872);;	K18716|1.6e-45|gtr:GLOTRDRAFT_113760|K18716 nucleoporin NUP42 | (RefSeq) hypothetical protein	--	--	--	Zinc finger C-x8-C-x5-C-x3-H type (and similar)	--	S	Function unknown	hypothetical protein EYR36_006724 [Pleurotus pulmonarius]	molecular function: binding (GO:0005488)
gene-PC9H_007845	0.0048198	2.41518	up	--	--	Biological Process: fermentation (GO:0006113);; Cellular Component: integral component of membrane (GO:0016021);;	--	--	--	--	--	Protein CSF1 OS=Ashbya gossypii (strain ATCC 10895 / CBS 109.51 / FGSC 9923 / NRRL Y-1056) OX=284811 GN=CSF1 PE=3 SV=1	S	Function unknown	hypothetical protein PLEOSDRAFT_176278 [Pleurotus ostreatus PC15]	biological process: metabolic process (GO:0008152);; biological process: cellular process (GO:0009987);; cellular component: cellular anatomical entity (GO:0110165)
gene-PC9H_001785	0.0191681	2.41385	up	--	--	--	--	--	--	--	--	--	--	--	hypothetical protein EYR40_001703 [Pleurotus pulmonarius]	--
gene-PC9H_007765	0.0253153	2.41155	up	--	--	--	K20457|2.1e-27|tmn:UCRPA7_3458|K20457 dihydrofolate synthase [EC:6.3.2.12] | (RefSeq) putative dihydrofolate synthetase fol3 protein	Folate biosynthesis (ko00790)	[S]	Function unknown	--	Uncharacterized protein C57A10.07 OS=Schizosaccharomyces pombe (strain 972 / ATCC 24843) OX=284812 GN=SPAC57A10.07 PE=4 SV=1	--	--	hypothetical protein PLEOSDRAFT_1112819 [Pleurotus ostreatus PC15]	--
gene-PC9H_005672	0.00133011	2.41048	up	[K]	Transcription	Molecular Function: ATP binding (GO:0005524);; Biological Process: DNA repair (GO:0006281);; Biological Process: chromatin organization (GO:0006325);; Cellular Component: Ino80 complex (GO:0031011);; Cellular Component: NuA4 histone acetyltransferase complex (GO:0035267);; Molecular Function: 5'-3' DNA helicase activity (GO:0043139);; Cellular Component: R2TP complex (GO:0097255);;	K04499|4.0e-225|hir:HETIRDRAFT_416483|K04499 RuvB-like protein 1 (pontin 52) | (RefSeq) hypothetical protein	--	[L]	Replication, recombination and repair	TIP49 P-loop domain	RuvB-like helicase 1 OS=Cryptococcus neoformans var. neoformans serotype D (strain B-3501A) OX=283643 GN=RVB1 PE=3 SV=1	L	Replication, recombination and repair	hypothetical protein PLEOSDRAFT_173292 [Pleurotus ostreatus PC15]	molecular function: binding (GO:0005488);; biological process: metabolic process (GO:0008152);; biological process: cellular process (GO:0009987);; biological process: response to stimulus (GO:0050896);; cellular component: intracellular (GO:0005622);; cellular component: protein-containing complex (GO:0032991);; cellular component: cellular anatomical entity (GO:0110165);; molecular function: ca…
gene-PC9H_010125	0.0393555	2.40168	up	--	--	Molecular Function: thiol-dependent ubiquitin-specific protease activity (GO:0004843);; Biological Process: ubiquitin-dependent protein catabolic process (GO:0006511);;	K05609|8.8e-59|pco:PHACADRAFT_263608|K05609 ubiquitin carboxyl-terminal hydrolase L3 [EC:3.4.19.12] | (RefSeq) hypothetical protein	--	[O]	Posttranslational modification, protein turnover, chaperones	Ubiquitin carboxyl-terminal hydrolase, family 1	Ubiquitin carboxyl-terminal hydrolase YUH1 OS=Saccharomyces cerevisiae (strain ATCC 204508 / S288c) OX=559292 GN=YUH1 PE=1 SV=1	O	Posttranslational modification, protein turnover, chaperones	hypothetical protein PLEOSDRAFT_1067707 [Pleurotus ostreatus PC15]	biological process: metabolic process (GO:0008152);; molecular function: catalytic activity (GO:0003824);; biological process: cellular process (GO:0009987)
gene-PC9H_005734	0.00551606	2.40123	up	--	--	Molecular Function: DNA-binding transcription factor activity (GO:0003700);; Cellular Component: nucleus (GO:0005634);; Biological Process: regulation of transcription by RNA polymerase II (GO:0006357);; Cellular Component: host cell nucleus (GO:0042025);; Molecular Function: sequence-specific DNA binding (GO:0043565);;	K09419|4.1e-71|sla:SERLADRAFT_476534|K09419 heat shock transcription factor, other eukaryote | (RefSeq) hypothetical protein	--	[K]	Transcription	HSF-type DNA-binding	Heat shock factor protein OS=Schizosaccharomyces pombe (strain 972 / ATCC 24843) OX=284812 GN=hsf1 PE=1 SV=2	K	Transcription	stress-responsive transcription factor hsf1 [Pleurotus pulmonarius]	molecular function: transcription regulator activity (GO:0140110);; cellular component: intracellular (GO:0005622);; cellular component: cellular anatomical entity (GO:0110165);; biological process: biological regulation (GO:0065007);; molecular function: binding (GO:0005488)
gene-PC9H_010821	0.00247697	2.39458	up	--	--	Molecular Function: RNA binding (GO:0003723);;	K22611|0.0e+00|sla:SERLADRAFT_450319|K22611 squamous cell carcinoma antigen recognized by T-cells 3 | (RefSeq) hypothetical protein	--	--	--	RNA recognition motif. (a.k.a. RRM, RBD, or RNP domain)	--	A	RNA processing and modification	hypothetical protein PLEOSDRAFT_1078273 [Pleurotus ostreatus PC15]	molecular function: binding (GO:0005488)
gene-PC9H_004957	0.0268073	2.39013	up	[E]	Amino acid transport and metabolism	Biological Process: histidine biosynthetic process (GO:0000105);; Molecular Function: histidinol dehydrogenase activity (GO:0004399);; Molecular Function: phosphoribosyl-AMP cyclohydrolase activity (GO:0004635);; Molecular Function: phosphoribosyl-ATP diphosphatase activity (GO:0004636);; Molecular Function: ATP binding (GO:0005524);; Molecular Function: metal ion binding (GO:0046872);; Molecular…	K14152|0.0e+00|cci:CC1G_00367|K14152 phosphoribosyl-ATP pyrophosphohydrolase / phosphoribosyl-AMP cyclohydrolase / histidinol dehydrogenase [EC:3.6.1.31 3.5.4.19 1.1.1.23] | (RefSeq) HIS4	Histidine metabolism (ko00340);; Biosynthesis of amino acids (ko01230)	[E]	Amino acid transport and metabolism	Histidinol dehydrogenase	Histidine biosynthesis trifunctional protein OS=Komagataella pastoris OX=4922 GN=HIS4 PE=3 SV=1	E	Amino acid transport and metabolism	hypothetical protein PLEOSDRAFT_1103406 [Pleurotus ostreatus PC15]	biological process: metabolic process (GO:0008152);; biological process: cellular process (GO:0009987);; molecular function: catalytic activity (GO:0003824);; molecular function: binding (GO:0005488)
gene-PC9H_005190	0.00114145	2.38945	up	--	--	Cellular Component: integral component of membrane (GO:0016021);;	K14003|1.6e-111|tvs:TRAVEDRAFT_143853|K14003 prolactin regulatory element-binding protein | (RefSeq) WD40 repeat-like protein	Protein processing in endoplasmic reticulum (ko04141)	--	--	WD domain, G-beta repeat	Membrane glycoprotein spo14 OS=Schizosaccharomyces pombe (strain 972 / ATCC 24843) OX=284812 GN=spo14 PE=2 SV=1	U	Intracellular trafficking, secretion, and vesicular transport	hypothetical protein PLEOSDRAFT_156890 [Pleurotus ostreatus PC15]	cellular component: cellular anatomical entity (GO:0110165)
gene-PC9H_004006	0.0177577	2.37327	up	--	--	Molecular Function: DNA binding (GO:0003677);; Cellular Component: nucleus (GO:0005634);;	K09423|1.9e-37|nhe:NECHADRAFT_71446|K09423 Myb-like DNA-binding protein BAS1 | (RefSeq) hypothetical protein	--	[K]	Transcription	Myb-like DNA-binding domain	Transcription factor SFP1 OS=Saccharomyces cerevisiae (strain ATCC 204508 / S288c) OX=559292 GN=SFP1 PE=1 SV=1	K	Transcription	hypothetical protein PLEOSDRAFT_155131 [Pleurotus ostreatus PC15]	molecular function: binding (GO:0005488);; cellular component: intracellular (GO:0005622);; cellular component: cellular anatomical entity (GO:0110165)
gene-PC9H_005936	0.00126453	2.36973	up	[P]	Inorganic ion transport and metabolism	Cellular Component: integral component of plasma membrane (GO:0005887);; Molecular Function: ammonium transmembrane transporter activity (GO:0008519);;	K03320|9.2e-218|psq:PUNSTDRAFT_102877|K03320 ammonium transporter, Amt family | (RefSeq) ammonium transporter	--	[P]	Inorganic ion transport and metabolism	Ammonium Transporter Family	Ammonium transporter 1 OS=Schizosaccharomyces pombe (strain 972 / ATCC 24843) OX=284812 GN=amt1 PE=3 SV=1	P	Inorganic ion transport and metabolism	hypothetical protein PLEOSDRAFT_1079637 [Pleurotus ostreatus PC15]	cellular component: cellular anatomical entity (GO:0110165);; biological process: cellular process (GO:0009987);; biological process: localization (GO:0051179);; molecular function: transporter activity (GO:0005215)
gene-PC9H_002149	0.044675	2.3632	up	[R]	General function prediction only	--	--	--	[J]	Translation, ribosomal structure and biogenesis	--	--	J	Translation, ribosomal structure and biogenesis	hypothetical protein PLEOSDRAFT_162822 [Pleurotus ostreatus PC15]	--
gene-PC9H_007433	0.0311083	2.36178	up	--	--	Molecular Function: histone acetyltransferase activity (GO:0004402);;	K06062|1.3e-195|mrr:Moror_6769|K06062 histone acetyltransferase [EC:2.3.1.48] | (RefSeq) histone gcn5 superfamily	--	[BK]	Chromatin structure and dynamics;; Transcription	Bromodomain	Histone acetyltransferase GCN5 OS=Yarrowia lipolytica (strain CLIB 122 / E 150) OX=284591 GN=GCN5 PE=3 SV=1	--	--	histone acetyltransferase [Pleurotus pulmonarius]	molecular function: catalytic activity (GO:0003824)
gene-PC9H_008289	3.74e-05	2.36026	up	--	--	Molecular Function: DNA binding (GO:0003677);; Cellular Component: nucleus (GO:0005634);;	K22496|7.8e-10|cten:CANTEDRAFT_136140|K22496 repressor RFG1/ROX1 | (RefSeq) hypothetical protein	--	[K]	Transcription	HMG (high mobility group) box	Repressor ROX1 OS=Saccharomyces cerevisiae (strain ATCC 204508 / S288c) OX=559292 GN=ROX1 PE=1 SV=1	K	Transcription	hypothetical protein EYR36_002906 [Pleurotus pulmonarius]	molecular function: binding (GO:0005488);; cellular component: intracellular (GO:0005622);; cellular component: cellular anatomical entity (GO:0110165)
gene-PC9H_010765	0.0306004	2.35855	up	--	--	Cellular Component: cellular_component (GO:0005575);; Cellular Component: intracellular (GO:0005622);; Cellular Component: obsolete cell (GO:0005623);; Cellular Component: nucleus (GO:0005634);; Biological Process: cell communication (GO:0007154);; Biological Process: signal transduction (GO:0007165);; Biological Process: biological_process (GO:0008150);; Biological Process: cellular process (GO:…	--	--	[T]	Signal transduction mechanisms	T-complex protein 11	Protein SOK1 OS=Saccharomyces cerevisiae (strain ATCC 204508 / S288c) OX=559292 GN=SOK1 PE=1 SV=2	T	Signal transduction mechanisms	hypothetical protein PLEOSDRAFT_1106716 [Pleurotus ostreatus PC15]	cellular component: intracellular (GO:0005622);; cellular component: cellular anatomical entity (GO:0110165);; biological process: cellular process (GO:0009987);; biological process: biological regulation (GO:0065007);; biological process: signaling (GO:0023052);; biological process: response to stimulus (GO:0050896)
gene-PC9H_009711	0.00838666	2.35379	up	--	--	Cellular Component: integral component of membrane (GO:0016021);;	--	--	--	--	CS domain	--	S	Function unknown	hypothetical protein EYR40_007782 [Pleurotus pulmonarius]	cellular component: cellular anatomical entity (GO:0110165)
gene-PC9H_007099	0.0192165	2.35365	up	[J]	Translation, ribosomal structure and biogenesis	Biological Process: rRNA modification (GO:0000154);; Molecular Function: ATP binding (GO:0005524);; Cellular Component: nucleolus (GO:0005730);; Molecular Function: N-acetyltransferase activity (GO:0008080);; Biological Process: ribosomal small subunit biogenesis (GO:0042274);; Biological Process: tRNA acetylation (GO:0051391);;	K14521|0.0e+00|sla:SERLADRAFT_358621|K14521 N-acetyltransferase 10 [EC:2.3.1.-] | (RefSeq) hypothetical protein	Ribosome biogenesis in eukaryotes (ko03008)	[R]	General function prediction only	GNAT acetyltransferase 2	RNA cytidine acetyltransferase OS=Saccharomyces cerevisiae (strain ATCC 204508 / S288c) OX=559292 GN=KRE33 PE=1 SV=1	S	Function unknown	hypothetical protein PLEOSDRAFT_1093198 [Pleurotus ostreatus PC15]	biological process: metabolic process (GO:0008152);; biological process: cellular process (GO:0009987);; molecular function: binding (GO:0005488);; cellular component: intracellular (GO:0005622);; cellular component: cellular anatomical entity (GO:0110165);; molecular function: catalytic activity (GO:0003824)
gene-PC9H_009884	0.00279758	2.34072	up	[S]	Function unknown	--	--	--	--	--	Domain of unknown function (DUF4139)	--	S	Function unknown	hypothetical protein PLEOSDRAFT_1113947 [Pleurotus ostreatus PC15]	--
gene-PC9H_006487	0.00744535	2.33659	up	[HC]	Coenzyme transport and metabolism;; Energy production and conversion	Biological Process: ubiquinone biosynthetic process (GO:0006744);; Molecular Function: oxidoreductase activity, acting on paired donors, with incorporation or reduction of molecular oxygen, NAD(P)H as one donor, and incorporation of one atom of oxygen (GO:0016709);; Molecular Function: FAD binding (GO:0071949);;	K06126|4.4e-174|hir:HETIRDRAFT_478045|K06126 ubiquinone biosynthesis monooxygenase Coq6 [EC:1.14.13.-] | (RefSeq) hypothetical protein	Ubiquinone and other terpenoid-quinone biosynthesis (ko00130)	[HC]	Coenzyme transport and metabolism;; Energy production and conversion	FAD binding domain	Ubiquinone biosynthesis monooxygenase COQ6, mitochondrial OS=Schizosaccharomyces pombe (strain 972 / ATCC 24843) OX=284812 GN=coq6 PE=3 SV=2	--	--	putative ubiquinone biosynthesis monooxygenase [Pleurotus pulmonarius]	biological process: metabolic process (GO:0008152);; biological process: cellular process (GO:0009987);; molecular function: catalytic activity (GO:0003824);; molecular function: binding (GO:0005488)
gene-PC9H_005592	0.029538	2.33173	up	[QV]	Secondary metabolites biosynthesis, transport and catabolism;; Defense mechanisms	Molecular Function: monooxygenase activity (GO:0004497);; Molecular Function: iron ion binding (GO:0005506);; Cellular Component: integral component of membrane (GO:0016021);; Molecular Function: oxidoreductase activity, acting on paired donors, with incorporation or reduction of molecular oxygen (GO:0016705);; Molecular Function: heme binding (GO:0020037);;	K21475|2.4e-57|pco:PHACADRAFT_262256|K21475 alkylphenol/PAH-inducible cytochrome P450 monooxygenase | (RefSeq) hypothetical protein	--	[QI]	Secondary metabolites biosynthesis, transport and catabolism;; Lipid transport and metabolism	Cytochrome P450	Cytochrome P450 monooxygenase FUM15 OS=Gibberella moniliformis (strain M3125 / FGSC 7600) OX=334819 GN=FUM15 PE=3 SV=1	Q	Secondary metabolites biosynthesis, transport and catabolism	hypothetical protein EYR38_005107 [Pleurotus pulmonarius]	biological process: metabolic process (GO:0008152);; molecular function: catalytic activity (GO:0003824);; molecular function: binding (GO:0005488);; cellular component: cellular anatomical entity (GO:0110165)
NewGene_1105	0.0241739	2.33097	up	--	--	--	--	--	--	--	--	--	--	--	--	--
gene-PC9H_005221	0.0338516	2.32704	up	--	--	Biological Process: maturation of LSU-rRNA from tricistronic rRNA transcript (SSU-rRNA, 5.8S rRNA, LSU-rRNA) (GO:0000463);; Biological Process: maturation of 5.8S rRNA from tricistronic rRNA transcript (SSU-rRNA, 5.8S rRNA, LSU-rRNA) (GO:0000466);; Cellular Component: nucleoplasm (GO:0005654);; Cellular Component: preribosome, large subunit precursor (GO:0030687);; Molecular Function: ribonucleop…	K14824|0.0e+00|mrr:Moror_17666|K14824 ribosome biogenesis protein ERB1 | (RefSeq) eukaryotic ribosome biogenesis protein 1	--	[J]	Translation, ribosomal structure and biogenesis	BOP1NT (NUC169) domain	Ribosome biogenesis protein ERB1 OS=Coprinopsis cinerea (strain Okayama-7 / 130 / ATCC MYA-4618 / FGSC 9003) OX=240176 GN=ERB1 PE=3 SV=2	J	Translation, ribosomal structure and biogenesis	Ribosome bioproteinsis protein erb1 [Pleurotus pulmonarius]	biological process: metabolic process (GO:0008152);; biological process: cellular process (GO:0009987);; cellular component: cellular anatomical entity (GO:0110165);; cellular component: protein-containing complex (GO:0032991);; molecular function: binding (GO:0005488)
gene-PC9H_010834	7.47e-07	2.32476	up	--	--	Cellular Component: integral component of membrane (GO:0016021);;	--	--	--	--	--	--	--	--	hypothetical protein PLEOSDRAFT_174332 [Pleurotus ostreatus PC15]	cellular component: cellular anatomical entity (GO:0110165)
gene-PC9H_001134	0.0360838	2.32475	up	--	--	Biological Process: cell cycle checkpoint (GO:0000075);; Biological Process: DNA replication checkpoint (GO:0000076);; Cellular Component: nuclear chromosome (GO:0000228);; Biological Process: mitotic cell cycle (GO:0000278);; Biological Process: telomere maintenance (GO:0000723);; Cellular Component: chromosome, telomeric region (GO:0000781);; Cellular Component: nuclear chromosome, telomeric re…	K11137|6.0e-299|sla:SERLADRAFT_451532|K11137 telomere length regulation protein | (RefSeq) hypothetical protein	--	[S]	Function unknown	Telomere length regulation protein	DNA replication checkpoint protein tel2 OS=Schizosaccharomyces pombe (strain 972 / ATCC 24843) OX=284812 GN=tel2 PE=1 SV=1	S	Function unknown	hypothetical protein PLEOSDRAFT_48191 [Pleurotus ostreatus PC15]	biological process: cellular process (GO:0009987);; biological process: biological regulation (GO:0065007);; cellular component: intracellular (GO:0005622);; cellular component: cellular anatomical entity (GO:0110165);; biological process: metabolic process (GO:0008152);; molecular function: binding (GO:0005488);; biological process: localization (GO:0051179);; biological process: signaling (GO:0…
gene-PC9H_002314	0.0287548	2.31633	up	--	--	--	--	--	[K]	Transcription	NLI interacting factor-like phosphatase	Uncharacterized FCP1 homology domain-containing protein C1271.03c OS=Schizosaccharomyces pombe (strain 972 / ATCC 24843) OX=284812 GN=SPBC1271.03c PE=4 SV=1	K	Transcription	hypothetical protein PLEOSDRAFT_1114620 [Pleurotus ostreatus PC15]	--
gene-PC9H_007683	0.0367746	2.31599	up	[G]	Carbohydrate transport and metabolism	Biological Process: L-arabinose metabolic process (GO:0046373);; Molecular Function: alpha-L-arabinofuranosidase activity (GO:0046556);;	K01209|1.7e-216|abv:AGABI2DRAFT194576|K01209 alpha-L-arabinofuranosidase [EC:3.2.1.55] | (RefSeq) AGABI2DRAFT_194576; hypothetical protein	Amino sugar and nucleotide sugar metabolism (ko00520)	--	--	Alpha-L-arabinofuranosidase C-terminal domain	Probable alpha-L-arabinofuranosidase A OS=Aspergillus terreus (strain NIH 2624 / FGSC A1156) OX=341663 GN=abfA PE=3 SV=1	G	Carbohydrate transport and metabolism	glycoside hydrolase family 51 protein, partial [Pleurotus ostreatus PC15]	biological process: metabolic process (GO:0008152);; molecular function: catalytic activity (GO:0003824)
gene-PC9H_003602	0.000122878	2.31502	up	--	--	Biological Process: intracellular protein transport (GO:0006886);; Cellular Component: membrane (GO:0016020);; Biological Process: vesicle-mediated transport (GO:0016192);;	K15296|2.0e-135|lbc:LACBIDRAFT_181307|K15296 alpha-soluble NSF attachment protein | (RefSeq) vesicular-fusion protein SEC17	Autophagy - yeast (ko04138)	[U]	Intracellular trafficking, secretion, and vesicular transport	Soluble NSF attachment protein, SNAP	Vesicular-fusion protein SEC17 OS=Coprinopsis cinerea (strain Okayama-7 / 130 / ATCC MYA-4618 / FGSC 9003) OX=240176 GN=SEC17 PE=3 SV=2	U	Intracellular trafficking, secretion, and vesicular transport	hypothetical protein PLEOSDRAFT_1054002 [Pleurotus ostreatus PC15]	biological process: cellular process (GO:0009987);; biological process: localization (GO:0051179);; cellular component: cellular anatomical entity (GO:0110165)
gene-PC9H_010820	0.0376553	2.31453	up	--	--	Cellular Component: integral component of membrane (GO:0016021);;	--	--	--	--	--	--	--	--	hypothetical protein EYR40_009559 [Pleurotus pulmonarius]	cellular component: cellular anatomical entity (GO:0110165)
gene-PC9H_000541	0.0316904	2.30966	up	[C]	Energy production and conversion	Molecular Function: catalytic activity (GO:0003824);;	K00167|2.1e-194|mrr:Moror_8366|K00167 2-oxoisovalerate dehydrogenase E1 component beta subunit [EC:1.2.4.4] | (RefSeq) pyruvate dehydrogenase (acetyl-transferring)	Valine, leucine and isoleucine degradation (ko00280);; Propanoate metabolism (ko00640)	[C]	Energy production and conversion	Transketolase, pyrimidine binding domain	2-oxoisovalerate dehydrogenase subunit beta, mitochondrial OS=Chaetomium thermophilum (strain DSM 1495 / CBS 144.50 / IMI 039719) OX=759272 GN=CTHT_0041430 PE=3 SV=1	C	Energy production and conversion	hypothetical protein EYR40_000537 [Pleurotus pulmonarius]	molecular function: catalytic activity (GO:0003824)
gene-PC9H_005084	0.00714914	2.29199	up	--	--	--	--	--	--	--	Sjogren's syndrome/scleroderma autoantigen 1 (Autoantigen p27)	--	S	Function unknown	hypothetical protein PLEOSDRAFT_1103292 [Pleurotus ostreatus PC15]	--
gene-PC9H_005692	0.00235297	2.28877	up	--	--	Molecular Function: mannosyltransferase activity (GO:0000030);; Biological Process: protein glycosylation (GO:0006486);; Cellular Component: membrane (GO:0016020);;	K10967|2.7e-167|lbc:LACBIDRAFT_186002|K10967 alpha 1,2-mannosyltransferase [EC:2.4.1.-] | (RefSeq) glycosyltransferase family 15 protein	Other types of O-glycan biosynthesis (ko00514)	[G]	Carbohydrate transport and metabolism	Glycolipid 2-alpha-mannosyltransferase	Glycolipid 2-alpha-mannosyltransferase 2 OS=Candida albicans (strain SC5314 / ATCC MYA-2876) OX=237561 GN=MNT2 PE=3 SV=4	G	Carbohydrate transport and metabolism	glycosyltransferase family 15 protein [Pleurotus ostreatus PC15]	molecular function: catalytic activity (GO:0003824);; biological process: metabolic process (GO:0008152);; biological process: cellular process (GO:0009987);; cellular component: cellular anatomical entity (GO:0110165)
gene-PC9H_000622	0.00308699	2.28674	up	--	--	Biological Process: reproduction (GO:0000003);; Biological Process: G1/S transition of mitotic cell cycle (GO:0000082);; Biological Process: G2/M transition of mitotic cell cycle (GO:0000086);; Cellular Component: ubiquitin ligase complex (GO:0000151);; Cellular Component: nuclear ubiquitin ligase complex (GO:0000152);; Biological Process: mitotic cell cycle (GO:0000278);; Biological Process: con…	K03361|5.5e-272|tvs:TRAVEDRAFT_145446|K03361 F-box and WD-40 domain protein CDC4 | (RefSeq) WD40 repeat-like protein	Cell cycle - yeast (ko04111);; Ubiquitin mediated proteolysis (ko04120)	[R]	General function prediction only	WD domain, G-beta repeat	Cell division control protein 4 OS=Candida albicans OX=5476 GN=CDC4 PE=3 SV=1	S	Function unknown	SCF ubiquitin ligase complex subunit cdc4 [Pleurotus pulmonarius]	biological process: reproduction (GO:0000003);; biological process: cellular process (GO:0009987);; cellular component: protein-containing complex (GO:0032991);; cellular component: intracellular (GO:0005622);; biological process: multi-organism process (GO:0051704);; biological process: reproductive process (GO:0022414);; molecular function: binding (GO:0005488);; cellular component: cellular an…
gene-PC9H_004239	2.87e-07	2.28533	up	--	--	Cellular Component: integral component of membrane (GO:0016021);;	--	--	--	--	Chitin synthase export chaperone	Chitin synthase export chaperone OS=Cryptococcus neoformans var. neoformans serotype D (strain B-3501A) OX=283643 GN=CHS7 PE=3 SV=1	U	Intracellular trafficking, secretion, and vesicular transport	hypothetical protein PLEOSDRAFT_1095866 [Pleurotus ostreatus PC15]	cellular component: cellular anatomical entity (GO:0110165)
NewGene_400	0.0285111	2.28414	up	--	--	--	--	--	--	--	--	--	--	--	--	--
gene-PC9H_001316	0.000295243	2.27799	up	--	--	Molecular Function: calcium ion binding (GO:0005509);; Molecular Function: protein binding (GO:0005515);;	K12472|4.2e-220|mrr:Moror_2026|K12472 epidermal growth factor receptor substrate 15 | (RefSeq) ef hand domain-containing protein	Endocytosis (ko04144)	[TU]	Signal transduction mechanisms;; Intracellular trafficking, secretion, and vesicular transport	Cytoskeletal-regulatory complex EF hand	Uncharacterized calcium-binding protein C800.10c OS=Schizosaccharomyces pombe (strain 972 / ATCC 24843) OX=284812 GN=SPBC800.10c PE=4 SV=1	--	--	hypothetical protein EYR36_000407 [Pleurotus pulmonarius]	molecular function: binding (GO:0005488)
gene-PC9H_007097	0.0307926	2.26984	up	[G]	Carbohydrate transport and metabolism	Molecular Function: beta-N-acetylhexosaminidase activity (GO:0004563);; Biological Process: carbohydrate metabolic process (GO:0005975);;	K12373|1.7e-186|tvs:TRAVEDRAFT_68104|K12373 hexosaminidase [EC:3.2.1.52] | (RefSeq) glycoside hydrolase	Other glycan degradation (ko00511);; Various types of N-glycan biosynthesis (ko00513);; Amino sugar and nucleotide sugar metabolism (ko00520);; Glycosaminoglycan degradation (ko00531);; Glycosphingolipid biosynthesis - globo and isoglobo series (ko00603);; Glycosphingolipid biosynthesis - ganglio series (ko00604)	--	--	Glycosyl hydrolase family 20, catalytic domain	--	G	Carbohydrate transport and metabolism	glycoside hydrolase family 20 protein [Pleurotus ostreatus PC15]	molecular function: catalytic activity (GO:0003824);; biological process: metabolic process (GO:0008152)
gene-PC9H_009921	0.0100833	2.26977	up	--	--	Molecular Function: tRNA binding (GO:0000049);; Cellular Component: nucleus (GO:0005634);; Cellular Component: cytoplasm (GO:0005737);; Molecular Function: Ran GTPase binding (GO:0008536);; Biological Process: tRNA re-export from nucleus (GO:0071528);;	K14288|0.0e+00|dsq:DICSQDRAFT_80781|K14288 exportin-T | (RefSeq) ARM repeat-containing protein	RNA transport (ko03013)	[YUJ]	Nuclear structure;; Intracellular trafficking, secretion, and vesicular transport;; Translation, ribosomal structure and biogenesis	Exportin 1-like protein	Exportin-T OS=Laccaria bicolor (strain S238N-H82 / ATCC MYA-4686) OX=486041 GN=LOS1 PE=3 SV=1	--	--	pre-tRNA nuclear export protein [Pleurotus pulmonarius]	molecular function: binding (GO:0005488);; cellular component: intracellular (GO:0005622);; cellular component: cellular anatomical entity (GO:0110165);; biological process: cellular process (GO:0009987);; biological process: localization (GO:0051179)
gene-PC9H_006270	0.0359976	2.26624	up	--	--	--	K20780|2.6e-166|hir:HETIRDRAFT_165604|K20780 mediator of DNA damage checkpoint protein 1 | (RefSeq) hypothetical protein	--	[KTDL]	Transcription;; Signal transduction mechanisms;; Cell cycle control, cell division, chromosome partitioning;; Replication, recombination and repair	twin BRCT domain	BRCT-containing protein 1 OS=Schizosaccharomyces pombe (strain 972 / ATCC 24843) OX=284812 GN=brc1 PE=1 SV=1	--	--	hypothetical protein PLEOSDRAFT_168763 [Pleurotus ostreatus PC15]	--
gene-PC9H_009419	0.033949	2.26437	up	--	--	Molecular Function: inositol hexakisphosphate binding (GO:0000822);; Molecular Function: calmodulin binding (GO:0005516);; Cellular Component: endoplasmic reticulum (GO:0005783);; Biological Process: polyphosphate biosynthetic process (GO:0006799);; Biological Process: vacuolar transport (GO:0007034);; Molecular Function: polyphosphate kinase activity (GO:0008976);; Cellular Component: integral c…	K02212|3.4e-173|pbn:PADG_11664|K02212 DNA replication licensing factor MCM4 [EC:3.6.4.12] | (RefSeq) PADG_03794, PADG_03795, PADG_03796; hypothetical protein	DNA replication (ko03030);; Cell cycle - yeast (ko04111);; Meiosis - yeast (ko04113)	[P]	Inorganic ion transport and metabolism	VTC domain	Vacuolar transporter chaperone 4 OS=Schizosaccharomyces pombe (strain 972 / ATCC 24843) OX=284812 GN=vtc4 PE=1 SV=2	U	Intracellular trafficking, secretion, and vesicular transport	hypothetical protein PLEOSDRAFT_1078517 [Pleurotus ostreatus PC15]	molecular function: binding (GO:0005488);; cellular component: intracellular (GO:0005622);; cellular component: cellular anatomical entity (GO:0110165);; biological process: metabolic process (GO:0008152);; biological process: cellular process (GO:0009987);; biological process: localization (GO:0051179);; molecular function: catalytic activity (GO:0003824);; cellular component: protein-containing…
gene-PC9H_009724	0.0329625	2.2561	up	--	--	Molecular Function: nucleic acid binding (GO:0003676);;	--	--	--	--	FHA domain	--	S	Function unknown	hypothetical protein PLEOSDRAFT_1047556 [Pleurotus ostreatus PC15]	molecular function: binding (GO:0005488)
gene-PC9H_009554	0.00898148	2.24847	up	--	--	Molecular Function: histone acetyltransferase activity (GO:0004402);; Cellular Component: nucleus (GO:0005634);; Biological Process: regulation of transcription, DNA-templated (GO:0006355);; Molecular Function: metal ion binding (GO:0046872);;	K11378|9.2e-179|sla:SERLADRAFT_415698|K11378 histone acetyltransferase SAS3 [EC:2.3.1.48] | (RefSeq) hypothetical protein	--	[B]	Chromatin structure and dynamics	MOZ/SAS family	Histone acetyltransferase mst2 OS=Schizosaccharomyces pombe (strain 972 / ATCC 24843) OX=284812 GN=mst2 PE=1 SV=1	B	Chromatin structure and dynamics	hypothetical protein BN946_scf184804.g4 [Trametes cinnabarina]	molecular function: catalytic activity (GO:0003824);; cellular component: intracellular (GO:0005622);; cellular component: cellular anatomical entity (GO:0110165);; biological process: biological regulation (GO:0065007);; molecular function: binding (GO:0005488)
gene-PC9H_006200	0.000139966	2.24206	up	[L]	Replication, recombination and repair	Molecular Function: nucleic acid binding (GO:0003676);; Molecular Function: helicase activity (GO:0004386);; Molecular Function: ATP binding (GO:0005524);;	K11594|4.0e-269|lbc:LACBIDRAFT_302895|K11594 ATP-dependent RNA helicase DDX3X [EC:3.6.4.13] | (RefSeq) hypothetical protein	--	[A]	RNA processing and modification	DEAD/DEAH box helicase	ATP-dependent RNA helicase ded1 OS=Neurospora crassa (strain ATCC 24698 / 74-OR23-1A / CBS 708.71 / DSM 1257 / FGSC 987) OX=367110 GN=drh-9 PE=3 SV=1	A	RNA processing and modification	DEAD-box ATP-dependent RNA helicase [Pleurotus pulmonarius]	molecular function: binding (GO:0005488);; molecular function: catalytic activity (GO:0003824)
gene-PC9H_010563	1.14e-05	2.24002	up	[T]	Signal transduction mechanisms	Molecular Function: protein serine/threonine kinase activity (GO:0004674);; Molecular Function: ATP binding (GO:0005524);;	K13303|1.0e-265|mrr:Moror_13619|K13303 serum/glucocorticoid-regulated kinase 2 [EC:2.7.11.1] | (RefSeq) agc akt protein kinase	--	[RT]	General function prediction only;; Signal transduction mechanisms	Protein kinase domain	Serine/threonine-protein kinase YPK1 OS=Cryptococcus neoformans var. grubii serotype A (strain H99 / ATCC 208821 / CBS 10515 / FGSC 9487) OX=235443 GN=YPK1 PE=1 SV=1	T	Signal transduction mechanisms	AGC protein kinase Gad8 [Pleurotus pulmonarius]	biological process: metabolic process (GO:0008152);; biological process: cellular process (GO:0009987);; molecular function: catalytic activity (GO:0003824);; molecular function: binding (GO:0005488)
gene-PC9H_003225	0.0335281	2.23642	up	--	--	Molecular Function: protein binding (GO:0005515);;	--	--	--	--	F-box-like	--	--	--	hypothetical protein PLEOSDRAFT_1111715 [Pleurotus ostreatus PC15]	molecular function: binding (GO:0005488)
gene-PC9H_005008	0.000304675	2.23562	up	[G]	Carbohydrate transport and metabolism	Cellular Component: integral component of membrane (GO:0016021);;	K15378|4.8e-238|mrr:Moror_7463|K15378 solute carrier family 45, member 1/2/4 | (RefSeq) hypothetical protein	--	[G]	Carbohydrate transport and metabolism	--	General alpha-glucoside permease OS=Schizosaccharomyces pombe (strain 972 / ATCC 24843) OX=284812 GN=sut1 PE=3 SV=1	G	Carbohydrate transport and metabolism	hypothetical protein PLEOSDRAFT_1055300 [Pleurotus ostreatus PC15]	cellular component: cellular anatomical entity (GO:0110165)
gene-PC9H_005951	0.0306698	2.23439	up	--	--	Molecular Function: protein binding (GO:0005515);;	--	--	--	--	F-box-like	--	--	--	hypothetical protein PLEOSDRAFT_163080 [Pleurotus ostreatus PC15]	molecular function: binding (GO:0005488)
gene-PC9H_000724	0.0302218	2.23282	up	--	--	--	--	--	--	--	--	--	--	--	hypothetical protein PLEOSDRAFT_153162 [Pleurotus ostreatus PC15]	--
gene-PC9H_007714	0.0325879	2.22827	up	--	--	Molecular Function: nucleic acid binding (GO:0003676);;	K11135|1.5e-45|psq:PUNSTDRAFT_115211|K11135 Pin2-interacting protein X1 | (RefSeq) hypothetical protein	--	--	--	G-patch domain	--	--	--	hypothetical protein PLEOSDRAFT_158158 [Pleurotus ostreatus PC15]	molecular function: binding (GO:0005488)
gene-PC9H_003163	0.00265635	2.2248	up	--	--	Biological Process: translation (GO:0006412);; Molecular Function: methyltransferase activity (GO:0008168);;	K02258|1.9e-13|spo:SPAC1420.04c|K02258 cytochrome c oxidase assembly protein subunit 11 | (RefSeq) rsm22-cox11 tandem protein cox1101	Oxidative phosphorylation (ko00190)	[J]	Translation, ribosomal structure and biogenesis	Mitochondrial small ribosomal subunit Rsm22	Rsm22-cox11 tandem protein 1, mitochondrial OS=Schizosaccharomyces pombe (strain 972 / ATCC 24843) OX=284812 GN=cox1101 PE=1 SV=2	J	Translation, ribosomal structure and biogenesis	hypothetical protein PLEOSDRAFT_1036119 [Pleurotus ostreatus PC15]	biological process: metabolic process (GO:0008152);; biological process: cellular process (GO:0009987);; molecular function: catalytic activity (GO:0003824)
gene-PC9H_001129	0.040945	2.22298	up	[EH]	Amino acid transport and metabolism;; Coenzyme transport and metabolism	Biological Process: tryptophan biosynthetic process (GO:0000162);; Molecular Function: anthranilate synthase activity (GO:0004049);; Cellular Component: anthranilate synthase complex (GO:0005950);;	K01657|6.8e-256|lbc:LACBIDRAFT_315942|K01657 anthranilate synthase component I [EC:4.1.3.27] | (RefSeq) hypothetical protein	Phenylalanine, tyrosine and tryptophan biosynthesis (ko00400);; Biosynthesis of amino acids (ko01230)	[E]	Amino acid transport and metabolism	chorismate binding enzyme	Probable anthranilate synthase component 1 OS=Schizosaccharomyces pombe (strain 972 / ATCC 24843) OX=284812 GN=trp3 PE=1 SV=1	E	Amino acid transport and metabolism	hypothetical protein EYR36_004814 [Pleurotus pulmonarius]	biological process: metabolic process (GO:0008152);; biological process: cellular process (GO:0009987);; molecular function: catalytic activity (GO:0003824);; cellular component: protein-containing complex (GO:0032991)
gene-PC9H_006128	0.00348754	2.22089	up	[Q]	Secondary metabolites biosynthesis, transport and catabolism	Molecular Function: nucleotide binding (GO:0000166);; Molecular Function: molecular_function (GO:0003674);; Molecular Function: catalytic activity (GO:0003824);; Molecular Function: monooxygenase activity (GO:0004497);; Molecular Function: N,N-dimethylaniline monooxygenase activity (GO:0004499);; Molecular Function: binding (GO:0005488);; Molecular Function: iron ion binding (GO:0005506);; Biolog…	K10531|1.2e-146|scm:SCHCODRAFT_74857|K10531 L-ornithine N5-monooxygenase [EC:1.14.13.195 1.14.13.196] | (RefSeq) hypothetical protein	--	--	--	L-lysine 6-monooxygenase (NADPH-requiring)	L-ornithine N(5)-monooxygenase OS=Omphalotus olearius OX=72120 GN=omo1 PE=2 SV=1	Q	Secondary metabolites biosynthesis, transport and catabolism	hypothetical protein EYR40_002889 [Pleurotus pulmonarius]	molecular function: binding (GO:0005488);; molecular function: catalytic activity (GO:0003824);; biological process: metabolic process (GO:0008152);; biological process: cellular process (GO:0009987);; biological process: biological regulation (GO:0065007);; biological process: response to stimulus (GO:0050896);; biological process: interspecies interaction between organisms (GO:0044419);; biolog…
gene-PC9H_004750	0.0450104	2.2206	up	--	--	Cellular Component: integral component of membrane (GO:0016021);;	--	--	--	--	NADH-ubiquinone oxidoreductase MWFE subunit	--	S	Function unknown	NDUFA1, NADH dehydrogenase subunit 7.5kDa [Pleurotus ostreatus PC15]	cellular component: cellular anatomical entity (GO:0110165)
gene-PC9H_003503	0.00585154	2.22053	up	--	--	Cellular Component: integral component of membrane (GO:0016021);;	K20293|1.2e-86|hir:HETIRDRAFT_377699|K20293 conserved oligomeric Golgi complex subunit 6 | (RefSeq) hypothetical protein	--	--	--	--	--	--	--	hypothetical protein PLEOSDRAFT_1111598 [Pleurotus ostreatus PC15]	cellular component: cellular anatomical entity (GO:0110165)
gene-PC9H_000988	0.00366876	2.21771	up	--	--	Cellular Component: integral component of membrane (GO:0016021);;	K12272|1.6e-76|hir:HETIRDRAFT_309034|K12272 signal recognition particle receptor subunit beta | (RefSeq) hypothetical protein	Protein export (ko03060)	--	--	Signal recognition particle receptor beta subunit	--	U	Intracellular trafficking, secretion, and vesicular transport	hypothetical protein PLEOSDRAFT_1099398 [Pleurotus ostreatus PC15]	cellular component: cellular anatomical entity (GO:0110165)
gene-PC9H_009848	0.00465254	2.21551	up	--	--	Cellular Component: proteasome regulatory particle (GO:0005838);;	K03038|4.5e-147|sla:SERLADRAFT_476462|K03038 26S proteasome regulatory subunit N8 | (RefSeq) hypothetical protein	Proteasome (ko03050)	[O]	Posttranslational modification, protein turnover, chaperones	Maintenance of mitochondrial structure and function	26S proteasome regulatory subunit rpn-8 OS=Neurospora crassa (strain ATCC 24698 / 74-OR23-1A / CBS 708.71 / DSM 1257 / FGSC 987) OX=367110 GN=rpn-8 PE=3 SV=1	O	Posttranslational modification, protein turnover, chaperones	hypothetical protein PLEOSDRAFT_1097836 [Pleurotus ostreatus PC15]	cellular component: protein-containing complex (GO:0032991)
gene-PC9H_007928	0.0362973	2.2152	up	--	--	--	--	--	--	--	--	--	--	--	hypothetical protein PLEOSDRAFT_1104845 [Pleurotus ostreatus PC15]	--
gene-PC9H_003272	0.000346284	2.2093	up	[O]	Posttranslational modification, protein turnover, chaperones	Molecular Function: threonine-type endopeptidase activity (GO:0004298);; Cellular Component: nucleus (GO:0005634);; Cellular Component: cytoplasm (GO:0005737);; Cellular Component: proteasome core complex, beta-subunit complex (GO:0019774);; Biological Process: proteasome-mediated ubiquitin-dependent protein catabolic process (GO:0043161);;	K02735|2.1e-110|lbc:LACBIDRAFT_291705|K02735 20S proteasome subunit beta 3 [EC:3.4.25.1] | (RefSeq) 20S proteasome subunit beta 3	Proteasome (ko03050)	[O]	Posttranslational modification, protein turnover, chaperones	Proteasome subunit	Probable proteasome subunit beta type-3 OS=Schizosaccharomyces pombe (strain 972 / ATCC 24843) OX=284812 GN=pup3 PE=3 SV=1	O	Posttranslational modification, protein turnover, chaperones	proteasome core particle subunit beta 3 [Pleurotus pulmonarius]	biological process: metabolic process (GO:0008152);; molecular function: catalytic activity (GO:0003824);; cellular component: intracellular (GO:0005622);; cellular component: cellular anatomical entity (GO:0110165);; cellular component: protein-containing complex (GO:0032991);; biological process: cellular process (GO:0009987)
gene-PC9H_010568	8.83e-05	2.20607	up	--	--	--	--	--	--	--	--	--	--	--	transcription factor of the MADS box [Pleurotus pulmonarius]	--
gene-PC9H_003877	0.00474414	2.20327	up	--	--	Molecular Function: RNA binding (GO:0003723);;	--	--	[I]	Lipid transport and metabolism	KH domain	Meiotically up-regulated gene 60 protein OS=Schizosaccharomyces pombe (strain 972 / ATCC 24843) OX=284812 GN=mug60 PE=1 SV=1	I	Lipid transport and metabolism	hypothetical protein EYR40_004214 [Pleurotus pulmonarius]	molecular function: binding (GO:0005488)
gene-PC9H_008006	0.0456539	2.19275	up	--	--	Molecular Function: methyltransferase activity (GO:0008168);; Biological Process: methylation (GO:0032259);;	K18203|2.1e-124|sla:SERLADRAFT_414442|K18203 [phosphatase 2A protein]-leucine-carboxy methyltransferase [EC:2.1.1.233] | (RefSeq) hypothetical protein	--	[O]	Posttranslational modification, protein turnover, chaperones	Leucine carboxyl methyltransferase	Leucine carboxyl methyltransferase 1 OS=Cryptococcus neoformans var. neoformans serotype D (strain B-3501A) OX=283643 GN=PPM1 PE=3 SV=1	O	Posttranslational modification, protein turnover, chaperones	hypothetical protein PLEOSDRAFT_1089644 [Pleurotus ostreatus PC15]	molecular function: catalytic activity (GO:0003824);; biological process: metabolic process (GO:0008152)
gene-PC9H_010919	0.0375859	2.18583	up	[J]	Translation, ribosomal structure and biogenesis	Molecular Function: structural constituent of ribosome (GO:0003735);; Biological Process: translation (GO:0006412);; Cellular Component: small ribosomal subunit (GO:0015935);;	K02950|1.9e-49|mrr:Moror_13954|K02950 small subunit ribosomal protein S12 | (RefSeq) ribosomal protein s12	Ribosome (ko03010)	[J]	Translation, ribosomal structure and biogenesis	Ribosomal protein S12/S23	37S ribosomal protein S12, mitochondrial OS=Saccharomyces cerevisiae (strain ATCC 204508 / S288c) OX=559292 GN=MRPS12 PE=1 SV=1	J	Translation, ribosomal structure and biogenesis	hypothetical protein EYR36_004978 [Pleurotus pulmonarius]	molecular function: structural molecule activity (GO:0005198);; biological process: metabolic process (GO:0008152);; biological process: cellular process (GO:0009987);; cellular component: intracellular (GO:0005622);; cellular component: protein-containing complex (GO:0032991);; cellular component: cellular anatomical entity (GO:0110165)
gene-PC9H_006251	0.0445213	2.18074	up	--	--	--	K11768|8.7e-187|lbc:LACBIDRAFT_302812|K11768 actin-related protein 9 | (RefSeq) actin-related protein	--	[Z]	Cytoskeleton	Actin	SWI/SNF and RSC complexes subunit arp9 OS=Schizosaccharomyces pombe (strain 972 / ATCC 24843) OX=284812 GN=arp9 PE=1 SV=1	Z	Cytoskeleton	hypothetical protein PLEOSDRAFT_1066270 [Pleurotus ostreatus PC15]	--
gene-PC9H_009455	0.000329991	2.17771	up	--	--	Molecular Function: protein binding (GO:0005515);; Cellular Component: cellular_component (GO:0005575);; Cellular Component: intracellular (GO:0005622);; Cellular Component: obsolete cell (GO:0005623);; Cellular Component: nucleus (GO:0005634);; Cellular Component: nucleolus (GO:0005730);; Cellular Component: cytoplasm (GO:0005737);; Biological Process: nucleobase-containing compound metabolic pr…	K14791|4.9e-229|lbc:LACBIDRAFT_190410|K14791 periodic tryptophan protein 1 | (RefSeq) hypothetical protein	--	[S]	Function unknown	WD domain, G-beta repeat	Uncharacterized WD repeat-containing protein C17D11.16 OS=Schizosaccharomyces pombe (strain 972 / ATCC 24843) OX=284812 GN=SPBC1711.16 PE=1 SV=1	S	Function unknown	hypothetical protein EYR40_008026 [Pleurotus pulmonarius]	molecular function: binding (GO:0005488);; cellular component: intracellular (GO:0005622);; cellular component: cellular anatomical entity (GO:0110165);; biological process: metabolic process (GO:0008152);; biological process: cellular process (GO:0009987)
gene-PC9H_003338	0.0441786	2.16911	up	--	--	Biological Process: rRNA processing (GO:0006364);; Biological Process: tRNA processing (GO:0008033);;	K14522|2.3e-65|mrr:Moror_12908|K14522 ribonuclease P/MRP protein subunit POP3 [EC:3.1.26.5] | (RefSeq) ribonucleases p mrp protein subunit pop3 kda subunit	Ribosome biogenesis in eukaryotes (ko03008);; RNA transport (ko03013)	--	--	RNase P subunit Pop3	--	S	Function unknown	hypothetical protein PLEOSDRAFT_1063025 [Pleurotus ostreatus PC15]	biological process: metabolic process (GO:0008152);; biological process: cellular process (GO:0009987)
gene-PC9H_005631	0.0130709	2.16278	up	--	--	Biological Process: signal transduction (GO:0007165);;	--	--	--	--	Ras association (RalGDS/AF-6) domain	Tip elongation aberrant protein Tea4 OS=Schizosaccharomyces pombe (strain 972 / ATCC 24843) OX=284812 GN=tea4 PE=1 SV=2	U	Intracellular trafficking, secretion, and vesicular transport	hypothetical protein PLEOSDRAFT_1039093 [Pleurotus ostreatus PC15]	biological process: cellular process (GO:0009987);; biological process: biological regulation (GO:0065007)
gene-PC9H_010661	0.0440101	2.16259	up	--	--	--	--	--	--	--	MYND finger	--	--	--	hypothetical protein EYR40_009393 [Pleurotus pulmonarius]	--
gene-PC9H_003175	0.000376627	2.16212	up	--	--	Biological Process: ribosomal small subunit biogenesis (GO:0042274);;	K14798|2.0e-160|mrr:Moror_7191|K14798 protein LTV1 | (RefSeq) cytoplasmic protein	--	[S]	Function unknown	Low temperature viability protein	Protein LTV1 OS=Schizosaccharomyces pombe (strain 972 / ATCC 24843) OX=284812 GN=ltv1 PE=1 SV=1	S	Function unknown	hypothetical protein PLEOSDRAFT_1035667 [Pleurotus ostreatus PC15]	biological process: cellular process (GO:0009987)
gene-PC9H_005538	0.0401686	2.15302	up	[KL]	Transcription;; Replication, recombination and repair	Molecular Function: ATP binding (GO:0005524);; Molecular Function: metal ion binding (GO:0046872);;	K15083|0.0e+00|mrr:Moror_1555|K15083 DNA repair protein RAD16 | (RefSeq) dna repair protein rad16	--	[L]	Replication, recombination and repair	SNF2 family N-terminal domain	DNA repair protein RAD16 OS=Saccharomyces cerevisiae (strain ATCC 204508 / S288c) OX=559292 GN=RAD16 PE=1 SV=1	L	Replication, recombination and repair	DNA repair protein rad16 [Pleurotus pulmonarius]	molecular function: binding (GO:0005488)
NewGene_715	0.0499538	2.15273	up	[FV]	Nucleotide transport and metabolism;; Defense mechanisms	Molecular Function: magnesium ion binding (GO:0000287);; Molecular Function: dUTP diphosphatase activity (GO:0004170);; Biological Process: dUMP biosynthetic process (GO:0006226);; Biological Process: dUTP catabolic process (GO:0046081);;	K01520|2.29e-91|dsq:DICSQDRAFT_57299|K01520 dUTP pyrophosphatase [EC:3.6.1.23] | (RefSeq) dUTP pyrophosphatase	Pyrimidine metabolism (ko00240)	[F]	Nucleotide transport and metabolism	dUTPase	Deoxyuridine 5'-triphosphate nucleotidohydrolase OS=Neurospora crassa (strain ATCC 24698 / 74-OR23-1A / CBS 708.71 / DSM 1257 / FGSC 987) OX=367110 GN=dut-1 PE=3 SV=1	F	Nucleotide transport and metabolism	hypothetical protein PLEOSDRAFT_1103085 [Pleurotus ostreatus PC15]	molecular function: binding (GO:0005488);; molecular function: catalytic activity (GO:0003824);; biological process: metabolic process (GO:0008152);; biological process: cellular process (GO:0009987)
gene-PC9H_011385	0.0388577	2.15043	up	[M]	Cell wall/membrane/envelope biogenesis	Molecular Function: 3-beta-hydroxy-delta5-steroid dehydrogenase activity (GO:0003854);; Biological Process: steroid biosynthetic process (GO:0006694);;	K07748|1.2e-70|hir:HETIRDRAFT_475223|K07748 sterol-4alpha-carboxylate 3-dehydrogenase (decarboxylating) [EC:1.1.1.170] | (RefSeq) hypothetical protein	Steroid biosynthesis (ko00100)	[IE]	Lipid transport and metabolism;; Amino acid transport and metabolism	3-beta hydroxysteroid dehydrogenase/isomerase family	Sterol-4-alpha-carboxylate 3-dehydrogenase, decarboxylating OS=Saccharomyces cerevisiae (strain ATCC 204508 / S288c) OX=559292 GN=ERG26 PE=1 SV=1	--	--	hypothetical protein PLEOSDRAFT_1059203 [Pleurotus ostreatus PC15]	biological process: metabolic process (GO:0008152);; molecular function: catalytic activity (GO:0003824)
gene-PC9H_011571	0.042783	2.1487	up	[J]	Translation, ribosomal structure and biogenesis	Biological Process: pseudouridine synthesis (GO:0001522);; Molecular Function: RNA binding (GO:0003723);; Molecular Function: pseudouridine synthase activity (GO:0009982);;	K01855|2.4e-144|gtr:GLOTRDRAFT_75904|K01855 tRNA pseudouridine38/39 synthase [EC:5.4.99.45] | (RefSeq) pseudouridine synthase	--	[J]	Translation, ribosomal structure and biogenesis	tRNA pseudouridine synthase	tRNA pseudouridine(38/39) synthase OS=Saccharomyces cerevisiae (strain ATCC 204508 / S288c) OX=559292 GN=DEG1 PE=1 SV=1	J	Translation, ribosomal structure and biogenesis	hypothetical protein EYR36_010371 [Pleurotus pulmonarius]	biological process: metabolic process (GO:0008152);; biological process: cellular process (GO:0009987);; molecular function: binding (GO:0005488);; molecular function: catalytic activity (GO:0003824)
gene-PC9H_005531	0.0408214	2.14581	up	--	--	Cellular Component: integral component of membrane (GO:0016021);;	K15115|9.1e-148|sla:SERLADRAFT_459976|K15115 solute carrier family 25 (mitochondrial folate transporter), member 32 | (RefSeq) hypothetical protein	--	[C]	Energy production and conversion	Mitochondrial carrier protein	Mitochondrial FAD carrier protein FLX1 OS=Saccharomyces cerevisiae (strain ATCC 204508 / S288c) OX=559292 GN=FLX1 PE=3 SV=1	C	Energy production and conversion	hypothetical protein EYR40_005797 [Pleurotus pulmonarius]	cellular component: cellular anatomical entity (GO:0110165)
gene-PC9H_007907	0.00050893	2.14563	up	[K]	Transcription	Cellular Component: nuclear chromatin (GO:0000790);; Molecular Function: RNA polymerase II activity (GO:0001055);; Molecular Function: DNA binding (GO:0003677);; Molecular Function: RNA-directed 5'-3' RNA polymerase activity (GO:0003968);; Cellular Component: RNA polymerase II, core complex (GO:0005665);; Biological Process: termination of RNA polymerase II transcription (GO:0006369);; Molecular …	K03011|2.4e-120|abp:AGABI1DRAFT112673|K03011 DNA-directed RNA polymerase II subunit RPB3 | (RefSeq) AGABI1DRAFT_112673; hypothetical protein	RNA polymerase (ko03020)	[K]	Transcription	RNA polymerase Rpb3/RpoA insert domain	DNA-directed RNA polymerase II subunit RPB3 OS=Schizosaccharomyces pombe (strain 972 / ATCC 24843) OX=284812 GN=rpb3 PE=1 SV=2	K	Transcription	45 kDa subunit of RNA polymerase II [Pleurotus pulmonarius]	cellular component: intracellular (GO:0005622);; cellular component: cellular anatomical entity (GO:0110165);; biological process: metabolic process (GO:0008152);; biological process: cellular process (GO:0009987);; molecular function: catalytic activity (GO:0003824);; molecular function: binding (GO:0005488);; cellular component: protein-containing complex (GO:0032991)
gene-PC9H_004029	0.0372694	2.14301	up	--	--	--	--	--	--	--	--	--	S	Function unknown	hypothetical protein PLEOSDRAFT_1095931 [Pleurotus ostreatus PC15]	--
gene-PC9H_005506	0.00133519	2.13902	up	[O]	Posttranslational modification, protein turnover, chaperones	Cellular Component: integral component of membrane (GO:0016021);; Biological Process: cell redox homeostasis (GO:0045454);;	K13984|2.0e-158|sla:SERLADRAFT_454425|K13984 thioredoxin domain-containing protein 5 | (RefSeq) hypothetical protein	Protein processing in endoplasmic reticulum (ko04141)	[O]	Posttranslational modification, protein turnover, chaperones	Thioredoxin	Protein disulfide-isomerase OS=Aspergillus niger OX=5061 GN=pdiA PE=2 SV=1	O	Posttranslational modification, protein turnover, chaperones	hypothetical protein PLEOSDRAFT_61361 [Pleurotus ostreatus PC15]	cellular component: cellular anatomical entity (GO:0110165);; biological process: cellular process (GO:0009987);; biological process: biological regulation (GO:0065007)
gene-PC9H_008509	0.000397177	2.13324	up	--	--	--	--	--	--	--	--	--	--	--	hypothetical protein PLEOSDRAFT_1034381 [Pleurotus ostreatus PC15]	--
gene-PC9H_006137	0.000308816	2.11938	up	--	--	Cellular Component: integral component of membrane (GO:0016021);;	K20369|4.6e-154|lbc:LACBIDRAFT_318665|K20369 ER-derived vesicles protein | (RefSeq) hypothetical protein	--	[U]	Intracellular trafficking, secretion, and vesicular transport	SURF4 family	Surfeit locus protein 4 homolog OS=Schizosaccharomyces pombe (strain 972 / ATCC 24843) OX=284812 GN=SPCC970.06 PE=3 SV=1	U	Intracellular trafficking, secretion, and vesicular transport	hypothetical protein PLEOSDRAFT_1114565 [Pleurotus ostreatus PC15]	cellular component: cellular anatomical entity (GO:0110165)
gene-PC9H_002098	0.041078	2.11892	up	--	--	Molecular Function: hydrolase activity (GO:0016787);;	K08254|1.5e-116|lbc:LACBIDRAFT_315094|K08254 glucan endo-1,3-alpha-glucosidase [EC:3.2.1.59] | (RefSeq) glycoside hydrolase family 71 protein	--	--	--	Glycosyl hydrolase family 71	Glucan endo-1,3-alpha-glucosidase agn1 OS=Schizosaccharomyces pombe (strain 972 / ATCC 24843) OX=284812 GN=agn1 PE=1 SV=2	G	Carbohydrate transport and metabolism	glycoside hydrolase family 71 protein [Pleurotus ostreatus PC15]	molecular function: catalytic activity (GO:0003824)
gene-PC9H_002977	0.0425057	2.1189	up	--	--	Molecular Function: metal ion binding (GO:0046872);;	--	--	--	--	Zinc finger, C2H2 type	--	S	Function unknown	hypothetical protein EYR40_003365 [Pleurotus pulmonarius]	molecular function: binding (GO:0005488)
gene-PC9H_003018	0.0432789	2.11	up	[J]	Translation, ribosomal structure and biogenesis	Molecular Function: GTP binding (GO:0005525);; Cellular Component: nucleolus (GO:0005730);;	K14537|5.7e-271|mrr:Moror_1733|K14537 nuclear GTP-binding protein | (RefSeq) nog2	Ribosome biogenesis in eukaryotes (ko03008)	[R]	General function prediction only	NGP1NT (NUC091) domain	Nucleolar GTP-binding protein 2 OS=Cryptococcus gattii OX=552467 GN=NOG2 PE=3 SV=1	S	Function unknown	hypothetical protein PLEOSDRAFT_1036951 [Pleurotus ostreatus PC15]	molecular function: binding (GO:0005488);; cellular component: intracellular (GO:0005622);; cellular component: cellular anatomical entity (GO:0110165)
gene-PC9H_005163	0.0474216	2.10584	up	--	--	--	--	--	--	--	--	--	--	--	hypothetical protein EYR36_006173 [Pleurotus pulmonarius]	--
gene-PC9H_008100	0.000110022	2.10201	up	--	--	Biological Process: negative regulation of transcription by RNA polymerase II (GO:0000122);; Molecular Function: mRNA binding (GO:0003729);; Cellular Component: cytoplasm (GO:0005737);; Molecular Function: poly(U) RNA binding (GO:0008266);; Biological Process: negative regulation of conjugation with cellular fusion (GO:0031138);;	K17974|2.3e-10|adl:AURDEDRAFT_110760|K17974 protein JSN1 | (RefSeq) hypothetical protein	--	[R]	General function prediction only	RNA recognition motif. (a.k.a. RRM, RBD, or RNP domain)	Negative regulator of differentiation 1 OS=Schizosaccharomyces pombe (strain 972 / ATCC 24843) OX=284812 GN=nrd1 PE=1 SV=1	A	RNA processing and modification	hypothetical protein EYR36_003540 [Pleurotus pulmonarius]	biological process: biological regulation (GO:0065007);; molecular function: binding (GO:0005488);; cellular component: cellular anatomical entity (GO:0110165)
gene-PC9H_007821	0.0461903	2.10194	up	[I]	Lipid transport and metabolism	Molecular Function: hydrolase activity (GO:0016787);;	K01956|1.9e-33|wic:J056_001098|K01956 carbamoyl-phosphate synthase small subunit [EC:6.3.5.5] | (RefSeq) Carbamoyl-phosphate synthase arginine-specific small chain	Pyrimidine metabolism (ko00240);; Alanine, aspartate and glutamate metabolism (ko00250)	--	--	alpha/beta hydrolase fold	--	I	Lipid transport and metabolism	hypothetical protein PLEOSDRAFT_1104746 [Pleurotus ostreatus PC15]	molecular function: catalytic activity (GO:0003824)
gene-PC9H_010414	0.045083	2.09886	up	[P]	Inorganic ion transport and metabolism	--	--	--	--	--	L-lysine 6-monooxygenase (NADPH-requiring)	--	Q	Secondary metabolites biosynthesis, transport and catabolism	hypothetical protein PLEOSDRAFT_1067048 [Pleurotus ostreatus PC15]	--
gene-PC9H_003342	0.044727	2.09827	up	[E]	Amino acid transport and metabolism	--	K15530|1.8e-99|shs:STEHIDRAFT_172051|K15530 rhamnogalacturonan acetylesterase [EC:3.1.1.86] | (RefSeq) SGNH hydrolase	--	--	--	GDSL-like Lipase/Acylhydrolase family	Rhamnogalacturonan acetylesterase OS=Aspergillus aculeatus OX=5053 GN=rha1 PE=1 SV=1	S	Function unknown	hypothetical protein EYR36_007713 [Pleurotus pulmonarius]	--
gene-PC9H_004171	0.0139749	2.09497	up	--	--	Cellular Component: nucleus (GO:0005634);; Biological Process: mitotic DNA replication termination (GO:1902979);;	--	--	[S]	Function unknown	Rtf2 RING-finger	Replication termination factor 2 OS=Schizosaccharomyces pombe (strain 972 / ATCC 24843) OX=284812 GN=rtf2 PE=1 SV=1	S	Function unknown	hypothetical protein PLEOSDRAFT_1053549 [Pleurotus ostreatus PC15]	cellular component: intracellular (GO:0005622);; cellular component: cellular anatomical entity (GO:0110165);; biological process: metabolic process (GO:0008152);; biological process: cellular process (GO:0009987)
gene-PC9H_007979	0.0140643	2.07448	up	--	--	Cellular Component: integral component of membrane (GO:0016021);;	--	--	--	--	--	--	--	--	hypothetical protein PLEOSDRAFT_1089631 [Pleurotus ostreatus PC15]	cellular component: cellular anatomical entity (GO:0110165)
gene-PC9H_001315	0.00185854	2.07164	up	--	--	--	K20310|1.8e-152|mrr:Moror_14744|K20310 trafficking protein particle complex subunit 13 | (RefSeq) hypothetical protein	--	[S]	Function unknown	Protein of unknown function (DUF974)	--	S	Function unknown	hypothetical protein PLEOSDRAFT_1091628 [Pleurotus ostreatus PC15]	--
gene-PC9H_005505	0.0476314	2.06369	up	[U]	Intracellular trafficking, secretion, and vesicular transport	Cellular Component: endoplasmic reticulum membrane (GO:0005789);; Biological Process: signal peptide processing (GO:0006465);; Molecular Function: serine-type peptidase activity (GO:0008236);; Cellular Component: integral component of membrane (GO:0016021);;	K13280|2.3e-79|lbc:LACBIDRAFT_184000|K13280 signal peptidase I [EC:3.4.21.89] | (RefSeq) hypothetical protein	Protein export (ko03060)	[U]	Intracellular trafficking, secretion, and vesicular transport	--	Signal peptidase complex catalytic subunit SEC11 OS=Laccaria bicolor (strain S238N-H82 / ATCC MYA-4686) OX=486041 GN=SEC11 PE=3 SV=1	U	Intracellular trafficking, secretion, and vesicular transport	hypothetical protein PLEOSDRAFT_1111975 [Pleurotus ostreatus PC15]	cellular component: cellular anatomical entity (GO:0110165);; biological process: metabolic process (GO:0008152);; biological process: cellular process (GO:0009987);; molecular function: catalytic activity (GO:0003824)
gene-PC9H_002004	0.00739418	2.05301	up	--	--	--	--	--	--	--	--	--	--	--	hypothetical protein PLEOSDRAFT_1090794 [Pleurotus ostreatus PC15]	--
gene-PC9H_004285	0.0494502	2.04813	up	[G]	Carbohydrate transport and metabolism	Molecular Function: hydrolase activity, hydrolyzing O-glycosyl compounds (GO:0004553);; Biological Process: cellulose catabolic process (GO:0030245);;	K19668|4.4e-94|mrr:Moror_8355|K19668 cellulose 1,4-beta-cellobiosidase [EC:3.2.1.91] | (RefSeq) cellobiohydrolase ii	Starch and sucrose metabolism (ko00500)	--	--	Glycosyl hydrolases family 6	Exoglucanase 3 OS=Agaricus bisporus OX=5341 GN=cel3 PE=1 SV=1	G	Carbohydrate transport and metabolism	glycoside hydrolase family 6 protein [Pleurotus ostreatus PC15]	molecular function: catalytic activity (GO:0003824);; biological process: metabolic process (GO:0008152);; biological process: cellular process (GO:0009987)
gene-PC9H_003738	0.00615775	2.04616	up	[J]	Translation, ribosomal structure and biogenesis	Molecular Function: structural constituent of ribosome (GO:0003735);; Cellular Component: ribosome (GO:0005840);; Biological Process: translation (GO:0006412);;	K02879|6.1e-90|abp:AGABI1DRAFT117283|K02879 large subunit ribosomal protein L17 | (RefSeq) AGABI1DRAFT_117283; hypothetical protein	Ribosome (ko03010)	--	--	Ribosomal protein L17	--	J	Translation, ribosomal structure and biogenesis	hypothetical protein EYR40_004078 [Pleurotus pulmonarius]	molecular function: structural molecule activity (GO:0005198);; cellular component: intracellular (GO:0005622);; cellular component: cellular anatomical entity (GO:0110165);; biological process: metabolic process (GO:0008152);; biological process: cellular process (GO:0009987)
gene-PC9H_007082	0.0254616	2.04381	up	[F]	Nucleotide transport and metabolism	Molecular Function: phosphoribosylformylglycinamidine synthase activity (GO:0004642);; Biological Process: 'de novo' IMP biosynthetic process (GO:0006189);; Biological Process: glutamine metabolic process (GO:0006541);;	K01952|0.0e+00|lbc:LACBIDRAFT_186602|K01952 phosphoribosylformylglycinamidine synthase [EC:6.3.5.3] | (RefSeq) hypothetical protein	Purine metabolism (ko00230)	[F]	Nucleotide transport and metabolism	CobB/CobQ-like glutamine amidotransferase domain	Phosphoribosylformylglycinamidine synthase OS=Saccharomyces cerevisiae (strain ATCC 204508 / S288c) OX=559292 GN=ADE6 PE=1 SV=2	F	Nucleotide transport and metabolism	hypothetical protein PLEOSDRAFT_51281 [Pleurotus ostreatus PC15]	molecular function: catalytic activity (GO:0003824);; biological process: metabolic process (GO:0008152);; biological process: cellular process (GO:0009987)
gene-PC9H_002907	0.00237089	2.04277	up	[T]	Signal transduction mechanisms	Molecular Function: protein kinase activity (GO:0004672);; Molecular Function: ATP binding (GO:0005524);;	K08818|3.2e-90|cput:CONPUDRAFT_96741|K08818 cell division cycle 2-like [EC:2.7.11.22] | (RefSeq) kinase-like protein	--	[T]	Signal transduction mechanisms	Protein kinase domain	Serine/threonine-protein kinase SSN3 OS=Ashbya gossypii (strain ATCC 10895 / CBS 109.51 / FGSC 9923 / NRRL Y-1056) OX=284811 GN=SSN3 PE=3 SV=2	F	Nucleotide transport and metabolism	hypothetical protein PLEOSDRAFT_1075570 [Pleurotus ostreatus PC15]	biological process: metabolic process (GO:0008152);; biological process: cellular process (GO:0009987);; molecular function: catalytic activity (GO:0003824);; molecular function: binding (GO:0005488)
gene-PC9H_006371	0.00254023	2.03716	up	--	--	Biological Process: protein polyubiquitination (GO:0000209);; Molecular Function: ubiquitin-protein transferase activity (GO:0004842);; Cellular Component: endoplasmic reticulum membrane (GO:0005789);; Biological Process: protein monoubiquitination (GO:0006513);; Biological Process: ubiquitin-dependent ERAD pathway (GO:0030433);;	K04554|6.1e-100|gtr:GLOTRDRAFT_60104|K04554 ubiquitin-conjugating enzyme E2 J2 [EC:2.3.2.23] | (RefSeq) UBC-like protein	Ubiquitin mediated proteolysis (ko04120);; Protein processing in endoplasmic reticulum (ko04141)	[O]	Posttranslational modification, protein turnover, chaperones	Ubiquitin-conjugating enzyme	Ubiquitin-conjugating enzyme E2 6 OS=Candida glabrata (strain ATCC 2001 / CBS 138 / JCM 3761 / NBRC 0622 / NRRL Y-65) OX=284593 GN=UBC6 PE=3 SV=1	O	Posttranslational modification, protein turnover, chaperones	hypothetical protein PLEOSDRAFT_1093823 [Pleurotus ostreatus PC15]	biological process: metabolic process (GO:0008152);; biological process: cellular process (GO:0009987);; molecular function: catalytic activity (GO:0003824);; cellular component: cellular anatomical entity (GO:0110165);; biological process: response to stimulus (GO:0050896)
gene-PC9H_000763	0.00287487	2.03628	up	--	--	Molecular Function: molecular_function (GO:0003674);; Molecular Function: binding (GO:0005488);; Cellular Component: cellular_component (GO:0005575);; Cellular Component: intracellular (GO:0005622);; Cellular Component: obsolete cell (GO:0005623);; Cellular Component: cytoplasm (GO:0005737);; Cellular Component: endoplasmic reticulum (GO:0005783);; Cellular Component: endoplasmic reticulum lumen …	K10088|2.2e-126|lbc:LACBIDRAFT_292224|K10088 protein OS-9 | (RefSeq) hypothetical protein	Protein processing in endoplasmic reticulum (ko04141)	--	--	Glucosidase II beta subunit-like protein	Protein OS-9 homolog OS=Gibberella zeae (strain PH-1 / ATCC MYA-4620 / FGSC 9075 / NRRL 31084) OX=229533 GN=YOS1 PE=3 SV=1	S	Function unknown	hypothetical protein PLEOSDRAFT_1060874 [Pleurotus ostreatus PC15]	molecular function: binding (GO:0005488);; cellular component: intracellular (GO:0005622);; cellular component: cellular anatomical entity (GO:0110165);; biological process: metabolic process (GO:0008152);; biological process: cellular process (GO:0009987);; biological process: localization (GO:0051179);; biological process: response to stimulus (GO:0050896);; biological process: biological regul…
gene-PC9H_007046	5.93e-05	2.03265	up	[MDT]	Cell wall/membrane/envelope biogenesis;; Cell cycle control, cell division, chromosome partitioning;; Signal transduction mechanisms	Molecular Function: ATP binding (GO:0005524);; Cellular Component: mitochondrion (GO:0005739);; Biological Process: mitochondrial respiratory chain complex III assembly (GO:0034551);;	K08900|2.6e-155|abp:AGABI1DRAFT116485|K08900 mitochondrial chaperone BCS1 | (RefSeq) AGABI1DRAFT_116485; hypothetical protein	--	[O]	Posttranslational modification, protein turnover, chaperones	BCS1 N terminal	Mitochondrial chaperone BCS1 OS=Saccharomyces cerevisiae (strain ATCC 204508 / S288c) OX=559292 GN=BCS1 PE=1 SV=2	O	Posttranslational modification, protein turnover, chaperones	hypothetical protein EYR36_010786 [Pleurotus pulmonarius]	molecular function: binding (GO:0005488);; cellular component: intracellular (GO:0005622);; cellular component: cellular anatomical entity (GO:0110165);; biological process: cellular process (GO:0009987)
gene-PC9H_002652	0.00842063	2.03037	up	--	--	Cellular Component: integral component of membrane (GO:0016021);;	--	--	--	--	--	--	--	--	hypothetical protein PLEOSDRAFT_1091106 [Pleurotus ostreatus PC15]	cellular component: cellular anatomical entity (GO:0110165)
gene-PC9H_003670	0.00920433	2.02587	up	--	--	Molecular Function: DNA-binding transcription factor activity (GO:0003700);; Cellular Component: anaphase-promoting complex (GO:0005680);; Biological Process: regulation of mitotic metaphase/anaphase transition (GO:0030071);; Biological Process: anaphase-promoting complex-dependent catabolic process (GO:0031145);;	K03351|2.2e-184|mrr:Moror_13255|K03351 anaphase-promoting complex subunit 4 | (RefSeq) anaphase-promoting complex component cut20 apc4	Cell cycle - yeast (ko04111);; Meiosis - yeast (ko04113);; Ubiquitin mediated proteolysis (ko04120)	--	--	Anaphase-promoting complex, cyclosome, subunit 4	--	S	Function unknown	hypothetical protein EYR36_007405 [Pleurotus pulmonarius]	molecular function: transcription regulator activity (GO:0140110);; cellular component: intracellular (GO:0005622);; cellular component: protein-containing complex (GO:0032991);; cellular component: cellular anatomical entity (GO:0110165);; biological process: biological regulation (GO:0065007);; biological process: metabolic process (GO:0008152);; biological process: cellular process (GO:0009987)
gene-PC9H_004278	0.00600103	2.02584	up	--	--	Molecular Function: chromatin binding (GO:0003682);; Biological Process: chromatin remodeling (GO:0006338);; Cellular Component: RSC-type complex (GO:0016586);;	K11756|1.3e-213|sla:SERLADRAFT_453535|K11756 chromatin structure-remodeling complex subunit RSC1/2 | (RefSeq) hypothetical protein	--	[BK]	Chromatin structure and dynamics;; Transcription	Bromodomain	Chromatin structure-remodeling complex subunit rsc1 OS=Schizosaccharomyces pombe (strain 972 / ATCC 24843) OX=284812 GN=rsc1 PE=1 SV=1	--	--	hypothetical protein PLEOSDRAFT_1037070 [Pleurotus ostreatus PC15]	molecular function: binding (GO:0005488);; biological process: cellular process (GO:0009987);; cellular component: intracellular (GO:0005622);; cellular component: protein-containing complex (GO:0032991);; cellular component: cellular anatomical entity (GO:0110165)
gene-PC9H_000711	0.0218232	2.02311	up	--	--	--	K13172|3.1e-296|lbc:LACBIDRAFT_315976|K13172 serine/arginine repetitive matrix protein 2 | (RefSeq) hypothetical protein	--	--	--	--	--	--	--	hypothetical protein PLEOSDRAFT_1099140 [Pleurotus ostreatus PC15]	--
gene-PC9H_011360	0.00247031	2.0154	up	[O]	Posttranslational modification, protein turnover, chaperones	Molecular Function: nucleotide binding (GO:0000166);; Molecular Function: adenyl-nucleotide exchange factor activity (GO:0000774);; Molecular Function: molecular_function (GO:0003674);; Molecular Function: binding (GO:0005488);; Molecular Function: protein binding (GO:0005515);; Molecular Function: ATP binding (GO:0005524);; Cellular Component: cellular_component (GO:0005575);; Cellular Component…	K09486|0.0e+00|mrr:Moror_12985|K09486 hypoxia up-regulated 1 | (RefSeq) hsp70 family chaperone lhs1	Protein processing in endoplasmic reticulum (ko04141)	[O]	Posttranslational modification, protein turnover, chaperones	Hsp70 protein	Heat shock protein 70 homolog lhs1 OS=Schizosaccharomyces pombe (strain 972 / ATCC 24843) OX=284812 GN=SPAC1F5.06 PE=3 SV=1	O	Posttranslational modification, protein turnover, chaperones	hypothetical protein PLEOSDRAFT_1108523 [Pleurotus ostreatus PC15]	molecular function: binding (GO:0005488);; biological process: biological regulation (GO:0065007);; molecular function: molecular function regulator (GO:0098772);; cellular component: intracellular (GO:0005622);; cellular component: cellular anatomical entity (GO:0110165);; biological process: cellular process (GO:0009987);; biological process: localization (GO:0051179);; biological process: resp…
gene-PC9H_007405	0.0234597	2.01393	up	--	--	Cellular Component: anaphase-promoting complex (GO:0005680);; Biological Process: mitotic spindle assembly checkpoint (GO:0007094);; Molecular Function: anaphase-promoting complex binding (GO:0010997);; Biological Process: anaphase-promoting complex-dependent catabolic process (GO:0031145);; Cellular Component: mitotic checkpoint complex (GO:0033597);; Cellular Component: nuclear periphery (GO:00…	K03363|1.3e-245|sla:SERLADRAFT_414564|K03363 cell division cycle 20, cofactor of APC complex | (RefSeq) hypothetical protein	Cell cycle - yeast (ko04111);; Meiosis - yeast (ko04113);; Ubiquitin mediated proteolysis (ko04120)	[DO]	Cell cycle control, cell division, chromosome partitioning;; Posttranslational modification, protein turnover, chaperones	Anaphase-promoting complex subunit 4 WD40 domain	WD repeat-containing protein slp1 OS=Schizosaccharomyces pombe (strain 972 / ATCC 24843) OX=284812 GN=slp1 PE=1 SV=1	--	--	hypothetical protein PLEOSDRAFT_1112646 [Pleurotus ostreatus PC15]	cellular component: intracellular (GO:0005622);; cellular component: protein-containing complex (GO:0032991);; cellular component: cellular anatomical entity (GO:0110165);; biological process: cellular process (GO:0009987);; biological process: biological regulation (GO:0065007);; molecular function: binding (GO:0005488);; biological process: metabolic process (GO:0008152);; molecular function: m…
gene-PC9H_001432	0.00357815	2.00505	up	--	--	Biological Process: reproduction (GO:0000003);; Cellular Component: incipient cellular bud site (GO:0000131);; Biological Process: septum digestion after cytokinesis (GO:0000920);; Molecular Function: protein binding (GO:0005515);; Cellular Component: cellular_component (GO:0005575);; Cellular Component: intracellular (GO:0005622);; Cellular Component: obsolete cell (GO:0005623);; Cellular Compon…	--	--	--	--	RAM signalling pathway protein	--	S	Function unknown	hypothetical protein PLEOSDRAFT_1110771 [Pleurotus ostreatus PC15]	biological process: reproduction (GO:0000003);; cellular component: cellular anatomical entity (GO:0110165);; biological process: cellular process (GO:0009987);; molecular function: binding (GO:0005488);; cellular component: intracellular (GO:0005622);; biological process: reproductive process (GO:0022414);; biological process: growth (GO:0040007);; biological process: biological regulation (GO:0…
gene-PC9H_010522	0.00604847	2.00245	up	--	--	Molecular Function: guanyl-nucleotide exchange factor activity (GO:0005085);; Biological Process: small GTPase mediated signal transduction (GO:0007264);;	K06681|3.4e-14|pic:PICST_84262|K06681 Gdp/GTP exchange factor required for growth at low temperatures | (RefSeq) LTE1; GDP/GTP exchange factor	Cell cycle - yeast (ko04111)	[T]	Signal transduction mechanisms	RasGEF domain	Cell division control protein 25 OS=Candida albicans (strain SC5314 / ATCC MYA-2876) OX=237561 GN=CDC25 PE=4 SV=2	T	Signal transduction mechanisms	hypothetical protein EYR36_005367 [Pleurotus pulmonarius]	biological process: biological regulation (GO:0065007);; molecular function: binding (GO:0005488);; molecular function: molecular function regulator (GO:0098772);; biological process: cellular process (GO:0009987);; biological process: signaling (GO:0023052);; biological process: response to stimulus (GO:0050896)
gene-PC9H_006367	0.0213104	1.99558	up	--	--	--	K12823|2.0e-63|wic:J056_003679|K12823 ATP-dependent RNA helicase DDX5/DBP2 [EC:3.6.4.13] | (RefSeq) ATP-dependent RNA helicase DBP2-A	Spliceosome (ko03040)	--	--	Vacuolar sorting protein 9 (VPS9) domain	--	U	Intracellular trafficking, secretion, and vesicular transport	hypothetical protein PLEOSDRAFT_1093825 [Pleurotus ostreatus PC15]	--
gene-PC9H_000862	0.0244441	1.96928	up	--	--	Molecular Function: microtubule motor activity (GO:0003777);; Molecular Function: ATP binding (GO:0005524);; Biological Process: microtubule-based movement (GO:0007018);; Molecular Function: microtubule binding (GO:0008017);;	K10396|0.0e+00|mrr:Moror_6580|K10396 kinesin family member 5 | (RefSeq) kinesin heavy chain	Endocytosis (ko04144)	[Z]	Cytoskeleton	Kinesin motor domain	Kinesin heavy chain OS=Syncephalastrum racemosum OX=13706 PE=2 SV=1	Z	Cytoskeleton	hypothetical protein PLEOSDRAFT_1052173 [Pleurotus ostreatus PC15]	molecular function: catalytic activity (GO:0003824);; molecular function: binding (GO:0005488);; biological process: cellular process (GO:0009987)
gene-PC9H_002170	0.00983853	1.96083	up	[HC]	Coenzyme transport and metabolism;; Energy production and conversion	Molecular Function: FAD binding (GO:0071949);;	K01535|1.6e-29|cput:CONPUDRAFT_169798|K01535 H+-transporting ATPase [EC:7.1.2.1] | (RefSeq) calcium ATPase transmembrane domain M-containing protein	Oxidative phosphorylation (ko00190)	--	--	FAD binding domain	FAD-dependent monooxygenase terD OS=Aspergillus terreus (strain NIH 2624 / FGSC A1156) OX=341663 GN=terD PE=1 SV=1	--	--	hypothetical protein PLEOSDRAFT_1114301 [Pleurotus ostreatus PC15]	molecular function: binding (GO:0005488)
gene-PC9H_000736	0.000125987	1.95144	up	[HE]	Coenzyme transport and metabolism;; Amino acid transport and metabolism	Molecular Function: O-phospho-L-serine:2-oxoglutarate aminotransferase activity (GO:0004648);; Biological Process: L-serine biosynthetic process (GO:0006564);; Biological Process: purine nucleobase biosynthetic process (GO:0009113);;	K00831|1.2e-173|mrr:Moror_6477|K00831 phosphoserine aminotransferase [EC:2.6.1.52] | (RefSeq) phosphoserine aminotransferase	Glycine, serine and threonine metabolism (ko00260);; Cysteine and methionine metabolism (ko00270);; Methane metabolism (ko00680);; Vitamin B6 metabolism (ko00750);; Carbon metabolism (ko01200);; Biosynthesis of amino acids (ko01230)	[HE]	Coenzyme transport and metabolism;; Amino acid transport and metabolism	Aminotransferase class-V	Putative phosphoserine aminotransferase OS=Schizosaccharomyces pombe (strain 972 / ATCC 24843) OX=284812 GN=SPAC1F12.07 PE=3 SV=1	E	Amino acid transport and metabolism	hypothetical protein PLEOSDRAFT_1110444 [Pleurotus ostreatus PC15]	molecular function: catalytic activity (GO:0003824);; biological process: metabolic process (GO:0008152);; biological process: cellular process (GO:0009987)
gene-PC9H_003368	0.0281383	1.94029	up	--	--	Molecular Function: DNA binding (GO:0003677);; Cellular Component: nucleus (GO:0005634);; Biological Process: regulation of transcription, DNA-templated (GO:0006355);;	--	--	--	--	C-terminal domain of homeodomain 1	Mating-type protein beta1-1 OS=Coprinopsis cinerea OX=5346 PE=3 SV=1	K	Transcription	homeodomain 1 mating type protein [Pleurotus tuoliensis]	molecular function: binding (GO:0005488);; cellular component: intracellular (GO:0005622);; cellular component: cellular anatomical entity (GO:0110165);; biological process: biological regulation (GO:0065007)
gene-PC9H_009288	0.0322332	1.93147	up	--	--	--	--	--	--	--	--	--	--	--	hypothetical protein PLEOSDRAFT_1078452 [Pleurotus ostreatus PC15]	--
gene-PC9H_008616	0.0268096	1.92884	up	[J]	Translation, ribosomal structure and biogenesis	Molecular Function: RNA binding (GO:0003723);;	K13091|1.6e-06|ani:AN0917.2|K13091 RNA-binding protein 23/39 | (RefSeq) hypothetical protein	--	[R]	General function prediction only	RNA recognition motif. (a.k.a. RRM, RBD, or RNP domain)	Uncharacterized RNA-binding protein C328.05 OS=Schizosaccharomyces pombe (strain 972 / ATCC 24843) OX=284812 GN=SPAC328.05 PE=4 SV=3	A	RNA processing and modification	hypothetical protein EYR36_002556 [Pleurotus pulmonarius]	molecular function: binding (GO:0005488)
gene-PC9H_006311	0.0248657	1.91527	up	--	--	--	--	--	--	--	--	--	--	--	hypothetical protein EYR36_009759 [Pleurotus pulmonarius]	--
gene-PC9H_005317	0.00691844	1.91284	up	[J]	Translation, ribosomal structure and biogenesis	Molecular Function: GTPase activity (GO:0003924);; Molecular Function: GTP binding (GO:0005525);;	K14416|4.1e-209|scm:SCHCODRAFT_72443|K14416 elongation factor 1 alpha-like protein | (RefSeq) hypothetical protein	mRNA surveillance pathway (ko03015)	[J]	Translation, ribosomal structure and biogenesis	Elongation factor Tu GTP binding domain	Elongation factor 1-alpha OS=Blastobotrys adeninivorans OX=409370 GN=TEF PE=3 SV=1	J	Translation, ribosomal structure and biogenesis	Hsp70 suppressor, GTPase facilitates ribosomal subunit dissociation [Pleurotus pulmonarius]	molecular function: catalytic activity (GO:0003824);; molecular function: binding (GO:0005488)
gene-PC9H_003011	0.00170505	1.89195	up	[T]	Signal transduction mechanisms	Molecular Function: protein serine/threonine kinase activity (GO:0004674);; Molecular Function: ATP binding (GO:0005524);;	K13303|3.1e-312|gtr:GLOTRDRAFT_134937|K13303 serum/glucocorticoid-regulated kinase 2 [EC:2.7.11.1] | (RefSeq) kinase-like protein	--	[RT]	General function prediction only;; Signal transduction mechanisms	Protein kinase domain	Serine/threonine-protein kinase YPK1 OS=Saccharomyces cerevisiae (strain ATCC 204508 / S288c) OX=559292 GN=YPK1 PE=1 SV=2	T	Signal transduction mechanisms	hypothetical protein EYR36_008029 [Pleurotus pulmonarius]	biological process: metabolic process (GO:0008152);; biological process: cellular process (GO:0009987);; molecular function: catalytic activity (GO:0003824);; molecular function: binding (GO:0005488)
gene-PC9H_006494	0.00215939	1.88278	up	--	--	Molecular Function: transcription regulatory region sequence-specific DNA binding (GO:0000976);; Molecular Function: RNA polymerase II transcription regulatory region sequence-specific DNA binding (GO:0000977);; Molecular Function: DNA-binding transcription factor activity, RNA polymerase II-specific (GO:0000981);; Molecular Function: RNA polymerase II transcription regulatory region sequence-spe…	--	--	--	--	Zinc-finger double domain	--	S	Function unknown	zinc-finger protein [Pleurotus pulmonarius]	molecular function: binding (GO:0005488);; biological process: biological regulation (GO:0065007);; molecular function: transcription regulator activity (GO:0140110);; cellular component: intracellular (GO:0005622);; cellular component: cellular anatomical entity (GO:0110165);; biological process: response to stimulus (GO:0050896);; biological process: cellular process (GO:0009987)
gene-PC9H_004667	0.0130956	1.87399	up	--	--	Cellular Component: mitochondrial outer membrane translocase complex (GO:0005742);; Biological Process: protein targeting (GO:0006605);;	K17770|8.8e-129|mrr:Moror_15118|K17770 mitochondrial import receptor subunit TOM20 | (RefSeq) mitochondrial import receptor subunit tom20	--	[B]	Chromatin structure and dynamics	SET domain	Potential protein lysine methyltransferase SET5 OS=Saccharomyces cerevisiae (strain YJM789) OX=307796 GN=SET5 PE=3 SV=1	--	--	hypothetical protein PLEOSDRAFT_1064474 [Pleurotus ostreatus PC15]	cellular component: intracellular (GO:0005622);; cellular component: protein-containing complex (GO:0032991);; cellular component: cellular anatomical entity (GO:0110165);; biological process: cellular process (GO:0009987);; biological process: localization (GO:0051179)
gene-PC9H_005446	0.0191472	1.87147	up	--	--	--	--	--	--	--	--	--	--	--	hypothetical protein PLEOSDRAFT_1063644 [Pleurotus ostreatus PC15]	--
gene-PC9H_002498	0.010943	1.87138	up	--	--	Cellular Component: integral component of membrane (GO:0016021);;	--	--	--	--	Protein of unknown function (DUF3433)	--	S	Function unknown	hypothetical protein EYR40_002409 [Pleurotus pulmonarius]	cellular component: cellular anatomical entity (GO:0110165)
gene-PC9H_004791	0.0162442	1.86315	up	--	--	--	--	--	--	--	--	--	--	--	hypothetical protein EYR36_006532 [Pleurotus pulmonarius]	--
gene-PC9H_005644	0.0023052	1.85908	up	--	--	Biological Process: regulation of transcription by RNA polymerase II (GO:0006357);; Molecular Function: cyclin-dependent protein serine/threonine kinase regulator activity (GO:0016538);; Cellular Component: mediator complex (GO:0016592);; Cellular Component: host cell nucleus (GO:0042025);;	K15161|2.2e-148|mrr:Moror_5224|K15161 cyclin-C | (RefSeq) hypothetical protein	--	[K]	Transcription	Cyclin, N-terminal domain	RNA polymerase II holoenzyme cyclin-like subunit OS=Ustilago maydis (strain 521 / FGSC 9021) OX=237631 GN=SSN8 PE=3 SV=1	K	Transcription	hypothetical protein PLEOSDRAFT_1040308 [Pleurotus ostreatus PC15]	biological process: biological regulation (GO:0065007);; molecular function: molecular function regulator (GO:0098772);; cellular component: protein-containing complex (GO:0032991);; cellular component: cellular anatomical entity (GO:0110165)
gene-PC9H_000873	0.0342417	1.8374	up	--	--	Biological Process: RNA splicing, via transesterification reactions (GO:0000375);; Biological Process: RNA splicing, via transesterification reactions with bulged adenosine as nucleophile (GO:0000377);; Biological Process: mRNA splicing, via spliceosome (GO:0000398);; Molecular Function: molecular_function (GO:0003674);; Molecular Function: nucleic acid binding (GO:0003676);; Molecular Function: …	K13206|6.3e-121|sla:SERLADRAFT_473841|K13206 coiled-coil domain-containing protein 55 | (RefSeq) hypothetical protein	--	[S]	Function unknown	Coiled-coil domain-containing protein 55 (DUF2040)	Nuclear speckle splicing regulatory protein 1 homolog OS=Schizosaccharomyces pombe (strain 972 / ATCC 24843) OX=284812 GN=SPAC29A4.06c PE=3 SV=1	S	Function unknown	hypothetical protein EYR36_004570 [Pleurotus pulmonarius]	biological process: metabolic process (GO:0008152);; biological process: cellular process (GO:0009987);; molecular function: binding (GO:0005488);; cellular component: protein-containing complex (GO:0032991)
gene-PC9H_003057	0.00337728	1.83081	up	--	--	Cellular Component: Golgi apparatus (GO:0005794);; Biological Process: intracellular protein transport (GO:0006886);; Biological Process: vesicle-mediated transport (GO:0016192);; Cellular Component: AP-3 adaptor complex (GO:0030123);;	K12396|0.0e+00|mrr:Moror_7296|K12396 AP-3 complex subunit delta | (RefSeq) ap3d1 protein	--	[U]	Intracellular trafficking, secretion, and vesicular transport	Adaptin N terminal region	AP-3 complex subunit delta OS=Schizosaccharomyces pombe (strain 972 / ATCC 24843) OX=284812 GN=apl5 PE=3 SV=2	U	Intracellular trafficking, secretion, and vesicular transport	AP-3 complex subunit delta [Pleurotus pulmonarius]	cellular component: intracellular (GO:0005622);; cellular component: cellular anatomical entity (GO:0110165);; biological process: cellular process (GO:0009987);; biological process: localization (GO:0051179);; cellular component: protein-containing complex (GO:0032991)
gene-PC9H_010338	0.0180167	1.83056	up	[S]	Function unknown	--	--	--	--	--	Protein of unknown function DUF262	--	S	Function unknown	hypothetical protein EYR36_005524 [Pleurotus pulmonarius]	--
gene-PC9H_004061	0.00783371	1.81513	up	[R]	General function prediction only	Molecular Function: phosphorelay sensor kinase activity (GO:0000155);; Molecular Function: ATP binding (GO:0005524);;	K19690|5.2e-85|tml:GSTUM_00005994001|K19690 osomolarity two-component system, sensor histidine kinase CHK1 [EC:2.7.13.3] | (RefSeq) hypothetical protein	--	[T]	Signal transduction mechanisms	Histidine kinase-, DNA gyrase B-, and HSP90-like ATPase	Peroxide stress-activated histidine kinase mak2 OS=Schizosaccharomyces pombe (strain 972 / ATCC 24843) OX=284812 GN=mak2 PE=3 SV=1	T	Signal transduction mechanisms	Ser-Thr histidine kinase [Pleurotus ostreatus PC15]	biological process: metabolic process (GO:0008152);; biological process: cellular process (GO:0009987);; molecular function: catalytic activity (GO:0003824);; molecular function: small molecule sensor activity (GO:0140299);; molecular function: binding (GO:0005488)
gene-PC9H_001591	0.00299893	1.81151	up	--	--	Molecular Function: nucleic acid binding (GO:0003676);; Biological Process: calcium-mediated signaling (GO:0019722);;	K17901|1.9e-75|abp:AGABI1DRAFT82830|K17901 calcipressin-1 | (RefSeq) AGABI1DRAFT_82830; hypothetical protein	--	[TR]	Signal transduction mechanisms;; General function prediction only	Calcipressin	Uncharacterized protein C13G6.15c OS=Schizosaccharomyces pombe (strain 972 / ATCC 24843) OX=284812 GN=SPAC13G6.15c PE=3 SV=1	T	Signal transduction mechanisms	hypothetical protein PLEOSDRAFT_1061676 [Pleurotus ostreatus PC15]	molecular function: binding (GO:0005488);; biological process: cellular process (GO:0009987);; biological process: signaling (GO:0023052);; biological process: response to stimulus (GO:0050896);; biological process: biological regulation (GO:0065007)
gene-PC9H_004580	0.0337088	1.80086	up	[E]	Amino acid transport and metabolism	Molecular Function: aspartate-semialdehyde dehydrogenase activity (GO:0004073);; Biological Process: methionine biosynthetic process (GO:0009086);; Biological Process: threonine biosynthetic process (GO:0009088);; Biological Process: homoserine biosynthetic process (GO:0009090);; Molecular Function: protein dimerization activity (GO:0046983);; Molecular Function: NADP binding (GO:0050661);; Molec…	K00133|1.2e-172|abp:AGABI1DRAFT84332|K00133 aspartate-semialdehyde dehydrogenase [EC:1.2.1.11] | (RefSeq) AGABI1DRAFT_84332; hypothetical protein	Glycine, serine and threonine metabolism (ko00260);; Monobactam biosynthesis (ko00261);; Cysteine and methionine metabolism (ko00270);; Lysine biosynthesis (ko00300);; 2-Oxocarboxylic acid metabolism (ko01210);; Biosynthesis of amino acids (ko01230)	[E]	Amino acid transport and metabolism	Semialdehyde dehydrogenase, dimerisation domain	Probable aspartate-semialdehyde dehydrogenase OS=Schizosaccharomyces pombe (strain 972 / ATCC 24843) OX=284812 GN=SPCC1827.06c PE=1 SV=2	E	Amino acid transport and metabolism	hypothetical protein PLEOSDRAFT_1039266 [Pleurotus ostreatus PC15]	biological process: metabolic process (GO:0008152);; molecular function: catalytic activity (GO:0003824);; biological process: cellular process (GO:0009987);; molecular function: binding (GO:0005488)
gene-PC9H_010426	0.00387682	1.80027	up	[Q]	Secondary metabolites biosynthesis, transport and catabolism	Molecular Function: oxidoreductase activity (GO:0016491);;	K18107|5.4e-72|val:VDBG_03238|K18107 L-glyceraldehyde reductase [EC:1.1.1.372] | (RefSeq) GCY	Pentose and glucuronate interconversions (ko00040)	[R]	General function prediction only	Aldo/keto reductase family	Glycerol 2-dehydrogenase (NADP(+)) OS=Saccharomyces cerevisiae (strain ATCC 204508 / S288c) OX=559292 GN=GCY1 PE=1 SV=1	S	Function unknown	hypothetical protein EYR36_005451 [Pleurotus pulmonarius]	molecular function: catalytic activity (GO:0003824)
gene-PC9H_009583	0.000280374	1.78978	up	--	--	Biological Process: mRNA splicing, via spliceosome (GO:0000398);; Molecular Function: zinc ion binding (GO:0008270);; Molecular Function: pre-mRNA branch point binding (GO:0045131);;	K13095|2.9e-219|mrr:Moror_4617|K13095 splicing factor 1 | (RefSeq) splicing factor sf1	--	[A]	RNA processing and modification	Splicing factor 1 helix-hairpin domain	Branchpoint-bridging protein OS=Cryptococcus neoformans var. neoformans serotype D (strain B-3501A) OX=283643 GN=BBP PE=3 SV=1	A	RNA processing and modification	hypothetical protein PLEOSDRAFT_1058528 [Pleurotus ostreatus PC15]	biological process: metabolic process (GO:0008152);; biological process: cellular process (GO:0009987);; molecular function: binding (GO:0005488)
gene-PC9H_006615	0.0207034	1.7871	up	[O]	Posttranslational modification, protein turnover, chaperones	Cellular Component: integral component of membrane (GO:0016021);;	K09518|2.0e-114|dsq:DICSQDRAFT_100735|K09518 DnaJ homolog subfamily B member 12 | (RefSeq) DnaJ-domain-containing protein	Protein processing in endoplasmic reticulum (ko04141)	[O]	Posttranslational modification, protein turnover, chaperones	DnaJ domain	Uncharacterized J domain-containing protein C17A3.05c OS=Schizosaccharomyces pombe (strain 972 / ATCC 24843) OX=284812 GN=pi041 PE=1 SV=1	O	Posttranslational modification, protein turnover, chaperones	hypothetical protein EYR36_009467 [Pleurotus pulmonarius]	cellular component: cellular anatomical entity (GO:0110165)
gene-PC9H_000582	0.000489921	1.77481	up	[O]	Posttranslational modification, protein turnover, chaperones	Molecular Function: serine-type endopeptidase activity (GO:0004252);; Cellular Component: integral component of membrane (GO:0016021);;	K01341|0.0e+00|lbc:LACBIDRAFT_322240|K01341 kexin [EC:3.4.21.61] | (RefSeq) hypothetical protein	--	[O]	Posttranslational modification, protein turnover, chaperones	Subtilase family	Kexin OS=Candida albicans (strain WO-1) OX=294748 GN=KEX2 PE=3 SV=2	O	Posttranslational modification, protein turnover, chaperones	pheromone processing endoprotease [Pleurotus pulmonarius]	biological process: metabolic process (GO:0008152);; molecular function: catalytic activity (GO:0003824);; cellular component: cellular anatomical entity (GO:0110165)
gene-PC9H_003957	0.0152584	1.76411	up	--	--	Molecular Function: metal ion binding (GO:0046872);;	K18753|8.4e-09|yli:YALI0F13497g|K18753 butyrate response factor | (RefSeq) YALI0F13497p	--	[R]	General function prediction only	Zinc finger C-x8-C-x5-C-x3-H type (and similar)	Zinc finger protein zfs1 OS=Schizosaccharomyces pombe (strain 972 / ATCC 24843) OX=284812 GN=zfs1 PE=1 SV=1	S	Function unknown	hypothetical protein PLEOSDRAFT_172948 [Pleurotus ostreatus PC15]	molecular function: binding (GO:0005488)
gene-PC9H_003599	0.0185007	1.76405	up	--	--	Cellular Component: integral component of membrane (GO:0016021);;	--	--	--	--	ICE2	--	S	Function unknown	hypothetical protein EYR40_003953 [Pleurotus pulmonarius]	cellular component: cellular anatomical entity (GO:0110165)
gene-PC9H_010729	0.0384434	1.74293	up	[J]	Translation, ribosomal structure and biogenesis	Molecular Function: tRNA binding (GO:0000049);; Biological Process: formation of translation preinitiation complex (GO:0001731);; Biological Process: tRNA aminoacylation for protein translation (GO:0006418);; Molecular Function: enzyme activator activity (GO:0008047);; Cellular Component: cytoplasmic stress granule (GO:0010494);; Cellular Component: eukaryotic 43S preinitiation complex (GO:001628…	K15437|1.8e-131|sla:SERLADRAFT_370796|K15437 aminoacyl tRNA synthase complex-interacting multifunctional protein 1 | (RefSeq) hypothetical protein	--	[J]	Translation, ribosomal structure and biogenesis	Putative tRNA binding domain	tRNA-aminoacylation cofactor arc1 OS=Schizosaccharomyces pombe (strain 972 / ATCC 24843) OX=284812 GN=SPAC30C2.04 PE=3 SV=1	J	Translation, ribosomal structure and biogenesis	hypothetical protein PLEOSDRAFT_1058013 [Pleurotus ostreatus PC15]	molecular function: binding (GO:0005488);; biological process: cellular process (GO:0009987);; biological process: metabolic process (GO:0008152);; biological process: biological regulation (GO:0065007);; molecular function: molecular function regulator (GO:0098772);; cellular component: intracellular (GO:0005622);; cellular component: cellular anatomical entity (GO:0110165);; cellular component:…
gene-PC9H_000176	0.0193084	1.73375	up	--	--	Cellular Component: integral component of membrane (GO:0016021);; Molecular Function: transferase activity (GO:0016740);;	K13690|2.3e-230|scm:SCHCODRAFT_77367|K13690 alpha-1,3-mannosyltransferase [EC:2.4.1.-] | (RefSeq) glycosyltransferase family 69 protein	--	--	--	Cryptococcal mannosyltransferase 1	--	G	Carbohydrate transport and metabolism	glycosyltransferase family 69 protein [Pleurotus ostreatus PC15]	cellular component: cellular anatomical entity (GO:0110165);; molecular function: catalytic activity (GO:0003824)
gene-PC9H_010814	0.0453687	1.72865	up	--	--	Molecular Function: DNA binding (GO:0003677);; Cellular Component: nucleus (GO:0005634);; Biological Process: transcription, DNA-templated (GO:0006351);; Molecular Function: zinc ion binding (GO:0008270);;	--	--	--	--	Fungal specific transcription factor domain	Uncharacterized transcriptional regulatory protein C1F7.11c OS=Schizosaccharomyces pombe (strain 972 / ATCC 24843) OX=284812 GN=SPAC1F7.11c PE=4 SV=1	B	Chromatin structure and dynamics	hypothetical protein EYR40_009553 [Pleurotus pulmonarius]	molecular function: binding (GO:0005488);; cellular component: intracellular (GO:0005622);; cellular component: cellular anatomical entity (GO:0110165);; biological process: metabolic process (GO:0008152);; biological process: cellular process (GO:0009987)
gene-PC9H_004861	0.0418375	1.72579	up	--	--	Molecular Function: phosphoric ester hydrolase activity (GO:0042578);; Biological Process: phosphatidylinositol dephosphorylation (GO:0046856);;	K20279|0.0e+00|lbc:LACBIDRAFT_183121|K20279 synaptojanin [EC:3.1.3.36] | (RefSeq) inositol polyphosphate phosphatase	Inositol phosphate metabolism (ko00562);; Phosphatidylinositol signaling system (ko04070)	[U]	Intracellular trafficking, secretion, and vesicular transport	SacI homology domain	Inositol-1,4,5-trisphosphate 5-phosphatase 1 OS=Schizosaccharomyces pombe (strain 972 / ATCC 24843) OX=284812 GN=syj1 PE=1 SV=1	U	Intracellular trafficking, secretion, and vesicular transport	inositol polyphosphate 5-phosphatase [Pleurotus pulmonarius]	molecular function: catalytic activity (GO:0003824);; biological process: metabolic process (GO:0008152);; biological process: cellular process (GO:0009987)
NewGene_1307	0.0235044	1.72073	up	--	--	--	K03260|4.35e-06|pgr:PGTG_18726|K03260 translation initiation factor 4G | (RefSeq) hypothetical protein	RNA transport (ko03013)	--	--	Myb/SANT-like DNA-binding domain	--	S	Function unknown	MYB transcription factor 08 [Pleurotus ostreatus]	--
gene-PC9H_001989	0.0287352	1.71072	up	[E]	Amino acid transport and metabolism	Molecular Function: 3-dehydroquinate dehydratase activity (GO:0003855);; Molecular Function: 3-dehydroquinate synthase activity (GO:0003856);; Molecular Function: 3-phosphoshikimate 1-carboxyvinyltransferase activity (GO:0003866);; Molecular Function: shikimate 3-dehydrogenase (NADP+) activity (GO:0004764);; Molecular Function: shikimate kinase activity (GO:0004765);; Molecular Function: ATP bind…	K13830|0.0e+00|sla:SERLADRAFT_363753|K13830 pentafunctional AROM polypeptide [EC:4.2.3.4 4.2.1.10 1.1.1.25 2.7.1.71 2.5.1.19] | (RefSeq) hypothetical protein	Phenylalanine, tyrosine and tryptophan biosynthesis (ko00400);; Biosynthesis of amino acids (ko01230)	[E]	Amino acid transport and metabolism	EPSP synthase (3-phosphoshikimate 1-carboxyvinyltransferase)	Pentafunctional AROM polypeptide OS=Laccaria bicolor (strain S238N-H82 / ATCC MYA-4686) OX=486041 GN=LACBIDRAFT_233717 PE=3 SV=1	E	Amino acid transport and metabolism	hypothetical protein PLEOSDRAFT_1079458 [Pleurotus ostreatus PC15]	molecular function: catalytic activity (GO:0003824);; biological process: metabolic process (GO:0008152);; biological process: cellular process (GO:0009987);; molecular function: binding (GO:0005488);; cellular component: cellular anatomical entity (GO:0110165)
gene-PC9H_002354	0.00517361	1.70239	up	--	--	Biological Process: formation of cytoplasmic translation initiation complex (GO:0001732);; Molecular Function: translation initiation factor activity (GO:0003743);; Cellular Component: eukaryotic translation initiation factor 3 complex (GO:0005852);; Cellular Component: eukaryotic 43S preinitiation complex (GO:0016282);; Cellular Component: eukaryotic 48S preinitiation complex (GO:0033290);;	K03254|1.8e-303|abv:AGABI2DRAFT78098|K03254 translation initiation factor 3 subunit A | (RefSeq) AGABI2DRAFT_78098; hypothetical protein	RNA transport (ko03013)	[J]	Translation, ribosomal structure and biogenesis	PCI domain	Eukaryotic translation initiation factor 3 subunit A OS=Ustilago maydis (strain 521 / FGSC 9021) OX=237631 GN=TIF32 PE=3 SV=2	J	Translation, ribosomal structure and biogenesis	hypothetical protein PLEOSDRAFT_1060016 [Pleurotus ostreatus PC15]	biological process: cellular process (GO:0009987);; biological process: metabolic process (GO:0008152);; biological process: biological regulation (GO:0065007);; molecular function: binding (GO:0005488);; molecular function: translation regulator activity (GO:0045182);; cellular component: protein-containing complex (GO:0032991);; cellular component: intracellular (GO:0005622);; cellular componen…
gene-PC9H_007806	0.0324759	1.70022	up	--	--	Biological Process: nuclear-transcribed mRNA catabolic process, nonsense-mediated decay (GO:0000184);; Molecular Function: RNA binding (GO:0003723);;	K14327|0.0e+00|mrr:Moror_6369|K14327 regulator of nonsense transcripts 2 | (RefSeq) nonsense-mediated mrna decay factor	RNA transport (ko03013);; mRNA surveillance pathway (ko03015)	[A]	RNA processing and modification	MIF4G domain	Nonsense-mediated mRNA decay protein 2 OS=Schizosaccharomyces pombe (strain 972 / ATCC 24843) OX=284812 GN=upf2 PE=1 SV=1	A	RNA processing and modification	hypothetical protein EYR40_006882 [Pleurotus pulmonarius]	biological process: metabolic process (GO:0008152);; biological process: cellular process (GO:0009987);; biological process: biological regulation (GO:0065007);; molecular function: binding (GO:0005488)
gene-PC9H_007454	0.0154147	1.69717	up	--	--	Biological Process: negative regulation of transcription by RNA polymerase II (GO:0000122);; Biological Process: carbon catabolite regulation of transcription from RNA polymerase II promoter (GO:0000429);; Biological Process: carbon catabolite activation of transcription from RNA polymerase II promoter (GO:0000436);; Biological Process: carbon catabolite repression of transcription from RNA polym…	K23612|3.9e-06|psq:PUNSTDRAFT_143952|K23612 neural Wiskott-Aldrich syndrome protein | (RefSeq) hypothetical protein	Endocytosis (ko04144)	--	--	Fungal Zn(2)-Cys(6) binuclear cluster domain	Transcription activator of gluconeogenesis ERT1 OS=Laccaria bicolor (strain S238N-H82 / ATCC MYA-4686) OX=486041 GN=ERT1 PE=3 SV=1	K	Transcription	zinc cluster transcription factor 37, partial [Pleurotus ostreatus]	biological process: biological regulation (GO:0065007);; biological process: cellular process (GO:0009987);; biological process: response to stimulus (GO:0050896);; molecular function: binding (GO:0005488);; molecular function: transcription regulator activity (GO:0140110);; cellular component: intracellular (GO:0005622);; cellular component: cellular anatomical entity (GO:0110165);; biological p…
gene-PC9H_007828	0.00510136	1.69437	up	[E]	Amino acid transport and metabolism	Cellular Component: cytoplasm (GO:0005737);; Biological Process: L-phenylalanine catabolic process (GO:0006559);; Molecular Function: phenylalanine ammonia-lyase activity (GO:0045548);;	K10775|9.4e-270|abv:AGABI2DRAFT192776|K10775 phenylalanine ammonia-lyase [EC:4.3.1.24] | (RefSeq) PAL1, AGABI2DRAFT_192776; phenylalanine ammonia-lyase	Phenylalanine metabolism (ko00360)	[Q]	Secondary metabolites biosynthesis, transport and catabolism	Aromatic amino acid lyase	Phenylalanine ammonia-lyase str11 OS=Strobilurus tenacellus OX=41251 GN=str11 PE=1 SV=1	H	Coenzyme transport and metabolism	phenylalanine ammonia-lyase 2 [Pleurotus ostreatus]	cellular component: cellular anatomical entity (GO:0110165);; biological process: metabolic process (GO:0008152);; biological process: cellular process (GO:0009987);; molecular function: catalytic activity (GO:0003824)
gene-PC9H_005431	0.0236343	1.68939	up	--	--	Cellular Component: ESCRT III complex (GO:0000815);; Cellular Component: plasma membrane (GO:0005886);; Molecular Function: identical protein binding (GO:0042802);; Biological Process: protein transport to vacuole involved in ubiquitin-dependent protein catabolic process via the multivesicular body sorting pathway (GO:0043328);; Biological Process: reticulophagy (GO:0061709);; Biological Process:…	K12194|5.0e-78|sla:SERLADRAFT_382747|K12194 charged multivesicular body protein 4 | (RefSeq) hypothetical protein	Endocytosis (ko04144)	[U]	Intracellular trafficking, secretion, and vesicular transport	Snf7	Vacuolar-sorting protein SNF7 OS=Cryptococcus neoformans var. neoformans serotype D (strain B-3501A) OX=283643 GN=SNF7 PE=3 SV=1	U	Intracellular trafficking, secretion, and vesicular transport	hypothetical protein PLEOSDRAFT_50079 [Pleurotus ostreatus PC15]	cellular component: intracellular (GO:0005622);; cellular component: protein-containing complex (GO:0032991);; cellular component: cellular anatomical entity (GO:0110165);; molecular function: binding (GO:0005488);; biological process: cellular process (GO:0009987);; biological process: localization (GO:0051179);; biological process: metabolic process (GO:0008152);; biological process: response t…
gene-PC9H_009784	3.48e-05	1.68875	up	--	--	Biological Process: response to oxidative stress (GO:0006979);;	--	--	--	--	Svf1-like C-terminal lipocalin-like domain	Survival factor 1 OS=Neosartorya fumigata (strain ATCC MYA-4609 / Af293 / CBS 101355 / FGSC A1100) OX=330879 GN=svf1 PE=3 SV=1	S	Function unknown	hypothetical protein PLEOSDRAFT_1067519 [Pleurotus ostreatus PC15]	biological process: response to stimulus (GO:0050896)
gene-PC9H_004187	0.027227	1.68701	up	--	--	Molecular Function: calmodulin binding (GO:0005516);; Cellular Component: cellular bud tip (GO:0005934);; Biological Process: endocytosis (GO:0006897);; Biological Process: cellular response to DNA damage stimulus (GO:0006974);; Molecular Function: cytoskeletal protein binding (GO:0008092);; Molecular Function: lipid binding (GO:0008289);; Cellular Component: actin cortical patch (GO:0030479);; B…	K12562|6.5e-146|lbc:LACBIDRAFT_186940|K12562 amphiphysin | (RefSeq) hypothetical protein	Endocytosis (ko04144)	[U]	Intracellular trafficking, secretion, and vesicular transport	BAR domain	Protein hob1 OS=Schizosaccharomyces pombe (strain 972 / ATCC 24843) OX=284812 GN=hob1 PE=1 SV=1	U	Intracellular trafficking, secretion, and vesicular transport	hypothetical protein PLEOSDRAFT_1101265 [Pleurotus ostreatus PC15]	molecular function: binding (GO:0005488);; cellular component: cellular anatomical entity (GO:0110165);; biological process: cellular process (GO:0009987);; biological process: localization (GO:0051179);; biological process: response to stimulus (GO:0050896);; cellular component: intracellular (GO:0005622);; biological process: biological regulation (GO:0065007);; cellular component: protein-cont…
gene-PC9H_007926	0.0499769	1.67961	up	--	--	--	--	--	--	--	--	--	--	--	hypothetical protein PLEOSDRAFT_173706 [Pleurotus ostreatus PC15]	--
gene-PC9H_007375	0.00803333	1.67457	up	--	--	--	--	--	--	--	--	--	S	Function unknown	hypothetical protein PLEOSDRAFT_29191 [Pleurotus ostreatus PC15]	--
gene-PC9H_005138	0.00216881	1.66511	up	--	--	--	K06700|2.0e-110|gtr:GLOTRDRAFT_70655|K06700 proteasome inhibitor subunit 1 (PI31) | (RefSeq) hypothetical protein	Proteasome (ko03050)	--	--	PI31 proteasome regulator N-terminal	--	O	Posttranslational modification, protein turnover, chaperones	hypothetical protein PLEOSDRAFT_1063993 [Pleurotus ostreatus PC15]	--
gene-PC9H_007269	0.034248	1.65541	up	--	--	Molecular Function: Rho guanyl-nucleotide exchange factor activity (GO:0005089);;	K11236|6.2e-306|lbc:LACBIDRAFT_293181|K11236 cell division control protein 24 | (RefSeq) hypothetical protein	MAPK signaling pathway - yeast (ko04011)	[T]	Signal transduction mechanisms	Pleckstrin homology domain	Rho guanine nucleotide exchange factor scd1 OS=Schizosaccharomyces pombe (strain 972 / ATCC 24843) OX=284812 GN=scd1 PE=1 SV=2	T	Signal transduction mechanisms	hypothetical protein EYR36_011004 [Pleurotus pulmonarius]	biological process: biological regulation (GO:0065007);; molecular function: binding (GO:0005488);; molecular function: molecular function regulator (GO:0098772)
gene-PC9H_008543	0.0289502	1.62519	up	--	--	--	--	--	--	--	Zinc finger, C3HC4 type (RING finger)	--	O	Posttranslational modification, protein turnover, chaperones	hypothetical protein PLEOSDRAFT_1091880 [Pleurotus ostreatus PC15]	--
gene-PC9H_008947	0.0294944	1.62174	up	--	--	--	--	--	--	--	--	--	--	--	hypothetical protein PLEOSDRAFT_1088243 [Pleurotus ostreatus PC15]	--
gene-PC9H_007219	0.0166518	1.61823	up	[E]	Amino acid transport and metabolism	Molecular Function: carboxy-lyase activity (GO:0016831);; Biological Process: carboxylic acid metabolic process (GO:0019752);; Molecular Function: pyridoxal phosphate binding (GO:0030170);;	K01634|1.6e-245|sla:SERLADRAFT_466391|K01634 sphinganine-1-phosphate aldolase [EC:4.1.2.27] | (RefSeq) hypothetical protein	Sphingolipid metabolism (ko00600)	[E]	Amino acid transport and metabolism	Pyridoxal-dependent decarboxylase conserved domain	Sphingosine-1-phosphate lyase OS=Saccharomyces cerevisiae (strain ATCC 204508 / S288c) OX=559292 GN=DPL1 PE=1 SV=1	E	Amino acid transport and metabolism	hypothetical protein PLEOSDRAFT_1055985 [Pleurotus ostreatus PC15]	molecular function: catalytic activity (GO:0003824);; biological process: metabolic process (GO:0008152);; biological process: cellular process (GO:0009987);; molecular function: binding (GO:0005488)
gene-PC9H_011004	0.0323158	1.61648	up	--	--	Molecular Function: protein binding (GO:0005515);;	--	--	--	--	BTB/POZ domain	--	--	--	hypothetical protein EYR38_002769 [Pleurotus pulmonarius]	molecular function: binding (GO:0005488)
gene-PC9H_001737	0.0304875	1.59458	up	--	--	Biological Process: mRNA splicing, via spliceosome (GO:0000398);;	K12855|1.7e-252|mrr:Moror_6938|K12855 pre-mRNA-processing factor 6 | (RefSeq) mrna splicing factor (prp1 zer1)	Spliceosome (ko03040)	[A]	RNA processing and modification	PRP1 splicing factor, N-terminal	Pre-mRNA-splicing factor prp1 OS=Schizosaccharomyces pombe (strain 972 / ATCC 24843) OX=284812 GN=prp1 PE=1 SV=1	A	RNA processing and modification	hypothetical protein PLEOSDRAFT_1061771 [Pleurotus ostreatus PC15]	biological process: metabolic process (GO:0008152);; biological process: cellular process (GO:0009987)
gene-PC9H_006657	0.0302683	1.58505	up	--	--	Molecular Function: peroxisome matrix targeting signal-2 binding (GO:0005053);; Cellular Component: peroxisome (GO:0005777);; Cellular Component: cytosol (GO:0005829);; Biological Process: protein import into peroxisome matrix, docking (GO:0016560);;	K13341|2.9e-144|mrr:Moror_14049|K13341 peroxin-7 | (RefSeq) peroxisome biosynthesis protein (peroxine-7)	Peroxisome (ko04146)	[U]	Intracellular trafficking, secretion, and vesicular transport	WD domain, G-beta repeat	Peroxisomal targeting signal 2 receptor OS=Saccharomyces cerevisiae (strain ATCC 204508 / S288c) OX=559292 GN=PEX7 PE=1 SV=1	U	Intracellular trafficking, secretion, and vesicular transport	hypothetical protein PLEOSDRAFT_1093717 [Pleurotus ostreatus PC15]	molecular function: binding (GO:0005488);; cellular component: intracellular (GO:0005622);; cellular component: cellular anatomical entity (GO:0110165);; biological process: localization (GO:0051179)
gene-PC9H_003502	0.0151107	1.58309	up	--	--	Cellular Component: integral component of membrane (GO:0016021);;	--	--	[C]	Energy production and conversion	Mitochondrial carrier protein	Citrate/oxoglutarate carrier protein OS=Saccharomyces cerevisiae (strain ATCC 204508 / S288c) OX=559292 GN=YHM2 PE=1 SV=1	C	Energy production and conversion	Mitochondrial DNA replication protein yhm2 [Pleurotus pulmonarius]	cellular component: cellular anatomical entity (GO:0110165)
gene-PC9H_004139	0.00871347	1.55269	up	[S]	Function unknown	Molecular Function: ATP binding (GO:0005524);; Cellular Component: nucleus (GO:0005634);; Biological Process: regulation of transcription, DNA-templated (GO:0006355);; Molecular Function: histone binding (GO:0042393);;	K11786|0.0e+00|abp:AGABI1DRAFT65925|K11786 ATP-dependent helicase STH1/SNF2 [EC:3.6.4.-] | (RefSeq) AGABI1DRAFT_65925; hypothetical protein	--	[BK]	Chromatin structure and dynamics;; Transcription	SNF2 family N-terminal domain	Chromatin structure-remodeling complex subunit snf21 OS=Schizosaccharomyces pombe (strain 972 / ATCC 24843) OX=284812 GN=snf21 PE=1 SV=1	A	RNA processing and modification	hypothetical protein PLEOSDRAFT_1111249 [Pleurotus ostreatus PC15]	molecular function: binding (GO:0005488);; cellular component: intracellular (GO:0005622);; cellular component: cellular anatomical entity (GO:0110165);; biological process: biological regulation (GO:0065007)
gene-PC9H_003920	0.0151362	1.55192	up	[C]	Energy production and conversion	Molecular Function: magnesium ion binding (GO:0000287);; Molecular Function: succinate-CoA ligase (ADP-forming) activity (GO:0004775);; Molecular Function: ATP binding (GO:0005524);; Cellular Component: mitochondrion (GO:0005739);; Biological Process: tricarboxylic acid cycle (GO:0006099);;	K01900|2.9e-199|cput:CONPUDRAFT_78780|K01900 succinyl-CoA synthetase beta subunit [EC:6.2.1.4 6.2.1.5] | (RefSeq) succinyl-CoA synthetase beta chain SSC-beta	Citrate cycle (TCA cycle) (ko00020);; Propanoate metabolism (ko00640);; Carbon metabolism (ko01200)	[C]	Energy production and conversion	ATP-grasp domain	Succinate--CoA ligase [ADP-forming] subunit beta, hydrogenosomal OS=Neocallimastix frontalis OX=4757 GN=SCSB PE=2 SV=2	C	Energy production and conversion	hypothetical protein PLEOSDRAFT_1095962 [Pleurotus ostreatus PC15]	molecular function: binding (GO:0005488);; molecular function: catalytic activity (GO:0003824);; cellular component: intracellular (GO:0005622);; cellular component: cellular anatomical entity (GO:0110165);; biological process: metabolic process (GO:0008152)
gene-PC9H_010176	0.00326955	1.54937	up	--	--	Cellular Component: mitochondrial proton-transporting ATP synthase complex, coupling factor F(o) (GO:0000276);; Molecular Function: proton transmembrane transporter activity (GO:0015078);; Biological Process: ATP synthesis coupled proton transport (GO:0015986);;	K02140|5.3e-43|cci:CC1G_04120|K02140 F-type H+-transporting ATPase subunit g | (RefSeq) hypothetical protein	Oxidative phosphorylation (ko00190)	[C]	Energy production and conversion	Mitochondrial ATP synthase g subunit	ATP synthase subunit g, mitochondrial OS=Saccharomyces cerevisiae (strain ATCC 204508 / S288c) OX=559292 GN=ATP20 PE=1 SV=1	C	Energy production and conversion	hypothetical protein PLEOSDRAFT_1090538 [Pleurotus ostreatus PC15]	cellular component: intracellular (GO:0005622);; cellular component: protein-containing complex (GO:0032991);; cellular component: cellular anatomical entity (GO:0110165);; biological process: cellular process (GO:0009987);; biological process: localization (GO:0051179);; molecular function: transporter activity (GO:0005215);; biological process: metabolic process (GO:0008152)
gene-PC9H_000496	0.0388627	1.53635	up	--	--	Cellular Component: integral component of membrane (GO:0016021);;	--	--	--	--	--	--	--	--	hypothetical protein PLEOSDRAFT_1110331 [Pleurotus ostreatus PC15]	cellular component: cellular anatomical entity (GO:0110165)
gene-PC9H_003564	0.0210499	1.51846	up	--	--	Cellular Component: nucleus (GO:0005634);; Biological Process: proteasome localization (GO:0031144);; Biological Process: nuclear protein quality control by the ubiquitin-proteasome system (GO:0071630);;	K11229|3.2e-14|ppl:POSPLDRAFT_103650|K11229 mitogen-activated protein kinase kinase kinase [EC:2.7.11.25] | (RefSeq) hypothetical kinase	MAPK signaling pathway - yeast (ko04011);; Mitophagy - yeast (ko04139)	--	--	Cut8, nuclear proteasome tether protein	--	S	Function unknown	hypothetical protein PLEOSDRAFT_1088569 [Pleurotus ostreatus PC15]	cellular component: intracellular (GO:0005622);; cellular component: cellular anatomical entity (GO:0110165);; biological process: cellular process (GO:0009987);; biological process: localization (GO:0051179);; biological process: metabolic process (GO:0008152)
gene-PC9H_004286	0.0454182	1.50905	up	--	--	Molecular Function: zinc ion binding (GO:0008270);; Molecular Function: ubiquitin protein ligase activity (GO:0061630);; Biological Process: ubiquitin-dependent protein catabolic process via the N-end rule pathway (GO:0071596);;	K10625|0.0e+00|lbc:LACBIDRAFT_313091|K10625 E3 ubiquitin-protein ligase UBR1 [EC:2.3.2.27] | (RefSeq) hypothetical protein	--	[O]	Posttranslational modification, protein turnover, chaperones	Proteolysis_6 C-terminal	E3 ubiquitin-protein ligase ubr1 OS=Schizosaccharomyces pombe (strain 972 / ATCC 24843) OX=284812 GN=ubr1 PE=3 SV=1	O	Posttranslational modification, protein turnover, chaperones	hypothetical protein PLEOSDRAFT_1062313 [Pleurotus ostreatus PC15]	molecular function: binding (GO:0005488);; biological process: metabolic process (GO:0008152);; biological process: cellular process (GO:0009987);; molecular function: catalytic activity (GO:0003824)
gene-PC9H_000764	0.0275055	1.50266	up	[O]	Posttranslational modification, protein turnover, chaperones	Molecular Function: protein kinase activity (GO:0004672);; Molecular Function: ATP binding (GO:0005524);;	K15361|3.7e-78|ani:AN0115.2|K15361 WD repeat-containing protein 48 | (RefSeq) hypothetical protein	--	[D]	Cell cycle control, cell division, chromosome partitioning	Protein kinase domain	Serine/threonine-protein kinase oca2 OS=Schizosaccharomyces pombe (strain 972 / ATCC 24843) OX=284812 GN=oca2 PE=1 SV=1	T	Signal transduction mechanisms	serine/threonine protein kinase [Pleurotus pulmonarius]	biological process: metabolic process (GO:0008152);; biological process: cellular process (GO:0009987);; molecular function: catalytic activity (GO:0003824);; molecular function: binding (GO:0005488)
gene-PC9H_010592	0.011673	1.50181	up	--	--	Molecular Function: DNA-binding transcription factor activity (GO:0003700);;	--	--	--	--	Basic region leucine zipper	--	S	Function unknown	hypothetical protein PLEOSDRAFT_1057910 [Pleurotus ostreatus PC15]	molecular function: transcription regulator activity (GO:0140110)
gene-PC9H_004144	0.0277567	1.47795	up	--	--	Biological Process: negative regulation of transcription by RNA polymerase II (GO:0000122);; Cellular Component: nuclear chromosome (GO:0000228);; Cellular Component: chromatin (GO:0000785);; Cellular Component: nuclear chromatin (GO:0000790);; Molecular Function: obsolete transcription factor activity, protein binding (GO:0000988);; Molecular Function: obsolete transcription factor activity, tra…	K06665|4.7e-263|abv:AGABI2DRAFT190053|K06665 general transcriptional corepressor CYC8 | (RefSeq) AGABI2DRAFT_190053; hypothetical protein	MAPK signaling pathway - yeast (ko04011);; Cell cycle - yeast (ko04111)	[R]	General function prediction only	Tetratricopeptide repeat	General transcriptional corepressor ssn6 OS=Schizosaccharomyces pombe (strain 972 / ATCC 24843) OX=284812 GN=ssn6 PE=1 SV=1	S	Function unknown	hypothetical protein EYR40_004464 [Pleurotus pulmonarius]	biological process: biological regulation (GO:0065007);; cellular component: intracellular (GO:0005622);; cellular component: cellular anatomical entity (GO:0110165);; molecular function: binding (GO:0005488);; biological process: metabolic process (GO:0008152);; biological process: cellular process (GO:0009987);; cellular component: protein-containing complex (GO:0032991);; molecular function: t…
gene-PC9H_004276	0.0245765	1.45623	up	--	--	Cellular Component: integral component of membrane (GO:0016021);;	--	--	--	--	--	--	--	--	hypothetical protein PLEOSDRAFT_1111191 [Pleurotus ostreatus PC15]	cellular component: cellular anatomical entity (GO:0110165)
gene-PC9H_007090	0.000222643	1.43907	up	[J]	Translation, ribosomal structure and biogenesis	Biological Process: ribosomal small subunit assembly (GO:0000028);; Molecular Function: structural constituent of ribosome (GO:0003735);; Biological Process: translation (GO:0006412);; Cellular Component: cytosolic small ribosomal subunit (GO:0022627);;	K02998|3.0e-134|mrr:Moror_10132|K02998 small subunit ribosomal protein SAe | (RefSeq) 40s ribosomal protein s0	Ribosome (ko03010)	[J]	Translation, ribosomal structure and biogenesis	Ribosomal protein S2	40S ribosomal protein S0 OS=Laccaria bicolor (strain S238N-H82 / ATCC MYA-4686) OX=486041 GN=RPS0 PE=3 SV=1	J	Translation, ribosomal structure and biogenesis	hypothetical protein PLEOSDRAFT_28314 [Pleurotus ostreatus PC15]	biological process: cellular process (GO:0009987);; molecular function: structural molecule activity (GO:0005198);; biological process: metabolic process (GO:0008152);; cellular component: intracellular (GO:0005622);; cellular component: protein-containing complex (GO:0032991);; cellular component: cellular anatomical entity (GO:0110165)
gene-PC9H_007476	0.000615307	1.3979	up	--	--	Molecular Function: protein disulfide isomerase activity (GO:0003756);; Cellular Component: endoplasmic reticulum (GO:0005783);; Molecular Function: oxidoreductase activity, acting on a sulfur group of donors, disulfide as acceptor (GO:0016671);;	K10976|8.7e-201|mrr:Moror_6815|K10976 ERO1-like protein beta [EC:1.8.4.-] | (RefSeq) endoplasmic oxidoreductin-1	Protein processing in endoplasmic reticulum (ko04141)	[OU]	Posttranslational modification, protein turnover, chaperones;; Intracellular trafficking, secretion, and vesicular transport	Endoplasmic Reticulum Oxidoreductin 1 (ERO1)	Endoplasmic reticulum oxidoreductin-1 OS=Neurospora crassa (strain ATCC 24698 / 74-OR23-1A / CBS 708.71 / DSM 1257 / FGSC 987) OX=367110 GN=ero-1 PE=3 SV=1	O	Posttranslational modification, protein turnover, chaperones	hypothetical protein PLEOSDRAFT_1065065 [Pleurotus ostreatus PC15]	molecular function: catalytic activity (GO:0003824);; cellular component: intracellular (GO:0005622);; cellular component: cellular anatomical entity (GO:0110165);; biological process: metabolic process (GO:0008152)
gene-PC9H_008935	0.0102028	1.36185	up	--	--	--	--	--	--	--	Nucleoplasmin-like domain	--	--	--	hypothetical protein PLEOSDRAFT_1100807 [Pleurotus ostreatus PC15]	--
gene-PC9H_007034	0.0326263	1.35993	up	--	--	Molecular Function: G protein-coupled receptor binding (GO:0001664);; Molecular Function: GTPase activity (GO:0003924);; Molecular Function: GTP binding (GO:0005525);; Cellular Component: heterotrimeric G-protein complex (GO:0005834);; Biological Process: G protein-coupled receptor signaling pathway (GO:0007186);; Molecular Function: G-protein beta/gamma-subunit complex binding (GO:0031683);;	K04630|8.9e-194|gtr:GLOTRDRAFT_137341|K04630 guanine nucleotide-binding protein G(i) subunit alpha | (RefSeq) G protein alpha-subunit	Meiosis - yeast (ko04113)	[DT]	Cell cycle control, cell division, chromosome partitioning;; Signal transduction mechanisms	G-protein alpha subunit	Guanine nucleotide-binding protein subunit alpha OS=Coprinellus congregatus OX=5347 GN=CGP1 PE=2 SV=3	--	--	guanine nucleotide-binding protein subunit alpha [Pleurotus pulmonarius]	molecular function: binding (GO:0005488);; molecular function: catalytic activity (GO:0003824);; cellular component: protein-containing complex (GO:0032991);; cellular component: cellular anatomical entity (GO:0110165);; biological process: cellular process (GO:0009987);; biological process: signaling (GO:0023052);; biological process: response to stimulus (GO:0050896);; biological process: biolo…
gene-PC9H_001048	0.0250903	1.35362	up	--	--	Cellular Component: cellular_component (GO:0005575);; Cellular Component: intracellular (GO:0005622);; Cellular Component: obsolete cell (GO:0005623);; Cellular Component: cytoplasm (GO:0005737);; Cellular Component: cytosol (GO:0005829);; Biological Process: regulation of carbohydrate metabolic process (GO:0006109);; Biological Process: regulation of gluconeogenesis (GO:0006111);; Biological Pro…	K23335|1.9e-110|lbc:LACBIDRAFT_306149|K23335 glucose-induced degradation protein 4 | (RefSeq) hypothetical protein	--	[U]	Intracellular trafficking, secretion, and vesicular transport	Vacuolar import and degradation protein	Uncharacterized protein C3H1.14 OS=Schizosaccharomyces pombe (strain 972 / ATCC 24843) OX=284812 GN=SPAC3H1.14 PE=4 SV=2	U	Intracellular trafficking, secretion, and vesicular transport	hypothetical protein PLEOSDRAFT_1061150 [Pleurotus ostreatus PC15]	cellular component: intracellular (GO:0005622);; cellular component: cellular anatomical entity (GO:0110165);; biological process: biological regulation (GO:0065007);; biological process: metabolic process (GO:0008152);; biological process: cellular process (GO:0009987);; biological process: localization (GO:0051179);; cellular component: protein-containing complex (GO:0032991)
gene-PC9H_001236	0.0127046	1.3459	up	--	--	Molecular Function: DNA-binding transcription factor activity, RNA polymerase II-specific (GO:0000981);; Molecular Function: DNA binding (GO:0003677);; Cellular Component: nucleus (GO:0005634);; Biological Process: transcription, DNA-templated (GO:0006351);; Biological Process: regulation of transcription, DNA-templated (GO:0006355);; Molecular Function: zinc ion binding (GO:0008270);;	K09242|4.1e-21|mrr:Moror_8961|K09242 transcriptional regulatory protein LEU3 | (RefSeq) hypothetical protein	--	--	--	Fungal specific transcription factor domain	Protein priB OS=Lentinula edodes OX=5353 GN=priB PE=2 SV=1	K	Transcription	zinc cluster transcription factor 20, partial [Pleurotus ostreatus]	biological process: biological regulation (GO:0065007);; molecular function: transcription regulator activity (GO:0140110);; molecular function: binding (GO:0005488);; cellular component: intracellular (GO:0005622);; cellular component: cellular anatomical entity (GO:0110165);; biological process: metabolic process (GO:0008152);; biological process: cellular process (GO:0009987)
gene-PC9H_003327	0.0241306	1.34347	up	[CP]	Energy production and conversion;; Inorganic ion transport and metabolism	Molecular Function: magnesium ion binding (GO:0000287);; Molecular Function: inorganic diphosphatase activity (GO:0004427);; Cellular Component: cytoplasm (GO:0005737);; Biological Process: phosphate-containing compound metabolic process (GO:0006796);;	K01507|6.6e-158|cci:CC1G_01868|K01507 inorganic pyrophosphatase [EC:3.6.1.1] | (RefSeq) inorganic diphosphatase	Oxidative phosphorylation (ko00190)	[C]	Energy production and conversion	Inorganic pyrophosphatase	Inorganic pyrophosphatase OS=Emericella nidulans (strain FGSC A4 / ATCC 38163 / CBS 112.46 / NRRL 194 / M139) OX=227321 GN=ipp1 PE=1 SV=2	C	Energy production and conversion	hypothetical protein PLEOSDRAFT_1075285 [Pleurotus ostreatus PC15]	molecular function: binding (GO:0005488);; molecular function: catalytic activity (GO:0003824);; cellular component: cellular anatomical entity (GO:0110165);; biological process: metabolic process (GO:0008152);; biological process: cellular process (GO:0009987)
gene-PC9H_003216	0.00910629	1.33641	up	--	--	Cellular Component: integral component of membrane (GO:0016021);;	--	--	--	--	--	--	--	--	hypothetical protein EYR36_007839 [Pleurotus pulmonarius]	cellular component: cellular anatomical entity (GO:0110165)
gene-PC9H_007481	0.0186127	1.31821	up	--	--	Biological Process: G1/S transition of mitotic cell cycle (GO:0000082);; Biological Process: regulation of transcription involved in G1/S transition of mitotic cell cycle (GO:0000083);; Biological Process: mitotic cell cycle (GO:0000278);; Cellular Component: cyclin-dependent protein kinase holoenzyme complex (GO:0000307);; Biological Process: regulation of protein phosphorylation (GO:0001932);; …	K21197|3.4e-95|sla:SERLADRAFT_414994|K21197 PHO85 cyclin-5 | (RefSeq) hypothetical protein	Autophagy - yeast (ko04138)	[R]	General function prediction only	--	G1/S-specific cyclin pas1 OS=Schizosaccharomyces pombe (strain 972 / ATCC 24843) OX=284812 GN=pas1 PE=2 SV=3	S	Function unknown	hypothetical protein PLEOSDRAFT_173829 [Pleurotus ostreatus PC15]	biological process: cellular process (GO:0009987);; biological process: biological regulation (GO:0065007);; cellular component: protein-containing complex (GO:0032991);; cellular component: intracellular (GO:0005622);; cellular component: cellular anatomical entity (GO:0110165);; molecular function: molecular function regulator (GO:0098772);; biological process: signaling (GO:0023052);; biologic…
gene-PC9H_000923	0.0394776	1.31385	up	[I]	Lipid transport and metabolism	Molecular Function: 3-hydroxyisobutyryl-CoA hydrolase activity (GO:0003860);; Cellular Component: mitochondrion (GO:0005739);; Biological Process: valine catabolic process (GO:0006574);;	K05605|1.4e-168|lbc:LACBIDRAFT_292320|K05605 3-hydroxyisobutyryl-CoA hydrolase [EC:3.1.2.4] | (RefSeq) 3-hydroxyisobutyryl-CoA hydrolase	Valine, leucine and isoleucine degradation (ko00280);; beta-Alanine metabolism (ko00410);; Propanoate metabolism (ko00640);; Carbon metabolism (ko01200)	[I]	Lipid transport and metabolism	Enoyl-CoA hydratase/isomerase	3-hydroxyisobutyryl-CoA hydrolase, mitochondrial OS=Schizosaccharomyces pombe (strain 972 / ATCC 24843) OX=284812 GN=ehd3 PE=1 SV=1	I	Lipid transport and metabolism	hypothetical protein PLEOSDRAFT_1095408 [Pleurotus ostreatus PC15]	molecular function: catalytic activity (GO:0003824);; cellular component: intracellular (GO:0005622);; cellular component: cellular anatomical entity (GO:0110165);; biological process: metabolic process (GO:0008152);; biological process: cellular process (GO:0009987)
gene-PC9H_006898	0.0349722	1.30794	up	--	--	Cellular Component: Golgi apparatus (GO:0005794);; Biological Process: protein transport (GO:0015031);; Cellular Component: integral component of membrane (GO:0016021);;	--	--	[R]	General function prediction only	Sortilin, neurotensin receptor 3,	Vacuolar protein sorting/targeting protein 10 OS=Laccaria bicolor (strain S238N-H82 / ATCC MYA-4686) OX=486041 GN=VPS10 PE=3 SV=1	G	Carbohydrate transport and metabolism	hypothetical protein PLEOSDRAFT_1065770 [Pleurotus ostreatus PC15]	cellular component: intracellular (GO:0005622);; cellular component: cellular anatomical entity (GO:0110165);; biological process: localization (GO:0051179)
gene-PC9H_003647	0.0181864	1.30647	up	--	--	Biological Process: reproduction (GO:0000003);; Biological Process: developmental process involved in reproduction (GO:0003006);; Cellular Component: cellular_component (GO:0005575);; Cellular Component: intracellular (GO:0005622);; Cellular Component: obsolete cell (GO:0005623);; Cellular Component: prospore membrane (GO:0005628);; Cellular Component: cytoplasm (GO:0005737);; Cellular Component:…	K19525|0.0e+00|lbc:LACBIDRAFT_186942|K19525 vacuolar protein sorting-associated protein 13A/C | (RefSeq) vacuolar protein sorting-associated protein 13	--	[U]	Intracellular trafficking, secretion, and vesicular transport	Repeating coiled region of VPS13	Vacuolar protein sorting-associated protein 13 OS=Saccharomyces cerevisiae (strain ATCC 204508 / S288c) OX=559292 GN=VPS13 PE=1 SV=1	U	Intracellular trafficking, secretion, and vesicular transport	hypothetical protein PLEOSDRAFT_1075057 [Pleurotus ostreatus PC15]	biological process: reproduction (GO:0000003);; biological process: reproductive process (GO:0022414);; biological process: developmental process (GO:0032502);; cellular component: intracellular (GO:0005622);; cellular component: cellular anatomical entity (GO:0110165);; biological process: cellular process (GO:0009987);; biological process: localization (GO:0051179);; biological process: multi-o…
gene-PC9H_001566	0.0271661	1.26921	up	--	--	Cellular Component: integral component of membrane (GO:0016021);;	--	--	--	--	--	--	T	Signal transduction mechanisms	hypothetical protein EYR36_000192 [Pleurotus pulmonarius]	cellular component: cellular anatomical entity (GO:0110165)
gene-PC9H_003779	0.0105508	1.26506	up	[KL]	Transcription;; Replication, recombination and repair	Biological Process: telomere maintenance via recombination (GO:0000722);; Cellular Component: chromosome, telomeric region (GO:0000781);; Molecular Function: DNA binding (GO:0003677);; Molecular Function: ATP binding (GO:0005524);; Biological Process: DNA repair (GO:0006281);; Biological Process: chromatin silencing at telomere (GO:0006348);; Biological Process: transcription by RNA polymerase II…	K11665|0.0e+00|lbc:LACBIDRAFT_300777|K11665 DNA helicase INO80 [EC:3.6.4.12] | (RefSeq) CHR16201; SNF2 family DNA-dependent ATPase	--	[L]	Replication, recombination and repair	SNF2 family N-terminal domain	Chromatin-remodeling ATPase INO80 OS=Ustilago maydis (strain 521 / FGSC 9021) OX=237631 GN=INO80 PE=3 SV=1	L	Replication, recombination and repair	hypothetical protein PLEOSDRAFT_1092241 [Pleurotus ostreatus PC15]	biological process: metabolic process (GO:0008152);; biological process: cellular process (GO:0009987);; biological process: biological regulation (GO:0065007);; cellular component: intracellular (GO:0005622);; cellular component: cellular anatomical entity (GO:0110165);; molecular function: binding (GO:0005488);; biological process: response to stimulus (GO:0050896);; cellular component: protein…
gene-PC9H_001336	0.027032	1.26153	up	[Q]	Secondary metabolites biosynthesis, transport and catabolism	Biological Process: cellular aromatic compound metabolic process (GO:0006725);; Molecular Function: ferrous iron binding (GO:0008198);; Molecular Function: zinc ion binding (GO:0008270);; Molecular Function: oxidoreductase activity, acting on single donors with incorporation of molecular oxygen (GO:0016701);;	--	--	--	--	Catalytic LigB subunit of aromatic ring-opening dioxygenase	4,5-DOPA dioxygenase extradiol-like protein OS=Schizosaccharomyces pombe (strain 972 / ATCC 24843) OX=284812 GN=SPBC1709.16c PE=3 SV=2	E	Amino acid transport and metabolism	hypothetical protein PLEOSDRAFT_1087941 [Pleurotus ostreatus PC15]	biological process: metabolic process (GO:0008152);; biological process: cellular process (GO:0009987);; molecular function: binding (GO:0005488);; molecular function: catalytic activity (GO:0003824)
gene-PC9H_004987	0.0126923	1.25829	up	[J]	Translation, ribosomal structure and biogenesis	Molecular Function: structural constituent of ribosome (GO:0003735);; Cellular Component: ribosome (GO:0005840);; Biological Process: translation (GO:0006412);; Molecular Function: rRNA binding (GO:0019843);;	K02940|1.8e-87|abp:AGABI1DRAFT113349|K02940 large subunit ribosomal protein L9e | (RefSeq) AGABI1DRAFT_113349; hypothetical protein	Ribosome (ko03010)	[J]	Translation, ribosomal structure and biogenesis	Ribosomal protein L6	60S ribosomal protein L9-A OS=Schizosaccharomyces pombe (strain 972 / ATCC 24843) OX=284812 GN=rpl901 PE=3 SV=1	J	Translation, ribosomal structure and biogenesis	hypothetical protein PLEOSDRAFT_1055325 [Pleurotus ostreatus PC15]	molecular function: structural molecule activity (GO:0005198);; cellular component: intracellular (GO:0005622);; cellular component: cellular anatomical entity (GO:0110165);; biological process: metabolic process (GO:0008152);; biological process: cellular process (GO:0009987);; molecular function: binding (GO:0005488)
gene-PC9H_003689	0.0269591	1.23628	up	--	--	Cellular Component: integral component of membrane (GO:0016021);;	--	--	--	--	--	--	--	--	hypothetical protein PLEOSDRAFT_1092285 [Pleurotus ostreatus PC15]	cellular component: cellular anatomical entity (GO:0110165)
gene-PC9H_003782	0.0392626	1.19971	up	--	--	--	K06910|6.0e-19|tml:GSTUM_00011477001|K06910 phosphatidylethanolamine-binding protein | (RefSeq) hypothetical protein	--	--	--	--	--	--	--	hypothetical protein PLEOSDRAFT_1062660 [Pleurotus ostreatus PC15]	--
gene-PC9H_008978	0.037359	1.19508	up	--	--	--	--	--	--	--	--	--	--	--	hypothetical protein EYR36_000189 [Pleurotus pulmonarius]	--
gene-PC9H_006299	0.0472012	1.17126	up	--	--	Molecular Function: structural molecule activity (GO:0005198);; Biological Process: intracellular protein transport (GO:0006886);; Biological Process: vesicle-mediated transport (GO:0016192);; Cellular Component: clathrin coat of trans-Golgi network vesicle (GO:0030130);; Cellular Component: clathrin coat of coated pit (GO:0030132);; Molecular Function: clathrin light chain binding (GO:0032051);;…	K04646|0.0e+00|lbc:LACBIDRAFT_185417|K04646 clathrin heavy chain | (RefSeq) hypothetical protein	Endocytosis (ko04144)	[U]	Intracellular trafficking, secretion, and vesicular transport	Region in Clathrin and VPS	Probable clathrin heavy chain OS=Schizosaccharomyces pombe (strain 972 / ATCC 24843) OX=284812 GN=chc1 PE=1 SV=1	U	Intracellular trafficking, secretion, and vesicular transport	hypothetical protein EYR40_008947 [Pleurotus pulmonarius]	molecular function: structural molecule activity (GO:0005198);; biological process: cellular process (GO:0009987);; biological process: localization (GO:0051179);; cellular component: intracellular (GO:0005622);; cellular component: protein-containing complex (GO:0032991);; cellular component: cellular anatomical entity (GO:0110165);; molecular function: binding (GO:0005488)
gene-PC9H_007726	0.0174182	1.13281	up	[IQR]	Lipid transport and metabolism;; Secondary metabolites biosynthesis, transport and catabolism;; General function prediction only	--	K18693|1.3e-23|pte:PTT_19016|K18693 diacylglycerol diphosphate phosphatase / phosphatidate phosphatase [EC:3.1.3.81 3.1.3.4] | (RefSeq) hypothetical protein	Glycerolipid metabolism (ko00561);; Glycerophospholipid metabolism (ko00564)	[Q]	Secondary metabolites biosynthesis, transport and catabolism	short chain dehydrogenase	Short-chain dehydrogenase/reductase VdtF OS=Byssochlamys spectabilis OX=264951 GN=VdtF PE=1 SV=1	Q	Secondary metabolites biosynthesis, transport and catabolism	hypothetical protein PLEOSDRAFT_1093440 [Pleurotus ostreatus PC15]	--
gene-PC9H_004813	0.0391934	1.12412	up	--	--	Biological Process: reproduction (GO:0000003);; Biological Process: developmental process involved in reproduction (GO:0003006);; Cellular Component: cellular_component (GO:0005575);; Cellular Component: intracellular (GO:0005622);; Cellular Component: obsolete cell (GO:0005623);; Cellular Component: nucleus (GO:0005634);; Cellular Component: cytoplasm (GO:0005737);; Biological Process: carbohydr…	--	--	--	--	Velvet factor	Velvet complex subunit B OS=Laccaria bicolor (strain S238N-H82 / ATCC MYA-4686) OX=486041 GN=velB PE=2 SV=1	K	Transcription	hypothetical protein PLEOSDRAFT_1112320 [Pleurotus ostreatus PC15]	biological process: reproduction (GO:0000003);; biological process: reproductive process (GO:0022414);; biological process: developmental process (GO:0032502);; cellular component: intracellular (GO:0005622);; cellular component: cellular anatomical entity (GO:0110165);; biological process: metabolic process (GO:0008152);; biological process: cellular process (GO:0009987);; biological process: re…
gene-PC9H_003212	0.0345558	1.07348	up	[N]	Cell motility	Molecular Function: chitin synthase activity (GO:0004100);; Cellular Component: plasma membrane (GO:0005886);; Biological Process: chitin biosynthetic process (GO:0006031);; Cellular Component: integral component of membrane (GO:0016021);; Biological Process: cell wall organization (GO:0071555);;	K00698|0.0e+00|tvs:TRAVEDRAFT_158082|K00698 chitin synthase [EC:2.4.1.16] | (RefSeq) chitin synthase 2	Amino sugar and nucleotide sugar metabolism (ko00520)	[M]	Cell wall/membrane/envelope biogenesis	Chitin synthase	Chitin synthase 2 OS=Ustilago maydis (strain 521 / FGSC 9021) OX=237631 GN=CHS2 PE=3 SV=2	M	Cell wall/membrane/envelope biogenesis	Chitin synthase, class 2 [Pleurotus pulmonarius]	molecular function: catalytic activity (GO:0003824);; cellular component: cellular anatomical entity (GO:0110165);; biological process: metabolic process (GO:0008152);; biological process: cellular process (GO:0009987)
gene-PC9H_001454	0.0163643	1.02805	up	--	--	--	--	--	--	--	--	--	--	--	hypothetical protein PLEOSDRAFT_1087977 [Pleurotus ostreatus PC15]	--
gene-PC9H_004319	0.0250996	1.01588	up	--	--	Cellular Component: integral component of membrane (GO:0016021);;	K21850|5.4e-40|abv:AGABI2DRAFT180963|K21850 beta-glucan synthesis-associated protein KRE6 | (RefSeq) AGABI2DRAFT_180963; hypothetical protein	--	--	--	--	--	G	Carbohydrate transport and metabolism	hypothetical protein EYR36_012060 [Pleurotus pulmonarius]	cellular component: cellular anatomical entity (GO:0110165)
gene-PC9H_005643	0.00880805	-1.07072	down	[G]	Carbohydrate transport and metabolism	Molecular Function: fructose-bisphosphate aldolase activity (GO:0004332);; Biological Process: glycolytic process (GO:0006096);; Molecular Function: zinc ion binding (GO:0008270);;	K01624|2.4e-181|sla:SERLADRAFT_454436|K01624 fructose-bisphosphate aldolase, class II [EC:4.1.2.13] | (RefSeq) hypothetical protein	Glycolysis / Gluconeogenesis (ko00010);; Pentose phosphate pathway (ko00030);; Fructose and mannose metabolism (ko00051);; Methane metabolism (ko00680);; Carbon metabolism (ko01200);; Biosynthesis of amino acids (ko01230)	[G]	Carbohydrate transport and metabolism	Fructose-bisphosphate aldolase class-II	Fructose-bisphosphate aldolase OS=Schizosaccharomyces pombe (strain 972 / ATCC 24843) OX=284812 GN=fba1 PE=1 SV=2	G	Carbohydrate transport and metabolism	hypothetical protein PLEOSDRAFT_1088861 [Pleurotus ostreatus PC15]	molecular function: catalytic activity (GO:0003824);; biological process: metabolic process (GO:0008152);; biological process: cellular process (GO:0009987);; molecular function: binding (GO:0005488)
gene-PC9H_003126	0.0421737	-1.08283	down	--	--	Molecular Function: calcium ion binding (GO:0005509);; Cellular Component: endoplasmic reticulum (GO:0005783);; Biological Process: protein folding (GO:0006457);; Cellular Component: integral component of membrane (GO:0016021);; Molecular Function: unfolded protein binding (GO:0051082);;	K08054|1.1e-171|mrr:Moror_7233|K08054 calnexin | (RefSeq) calnexin	Protein processing in endoplasmic reticulum (ko04141);; Phagosome (ko04145)	[O]	Posttranslational modification, protein turnover, chaperones	Calreticulin family	Calnexin homolog ARB_00147 OS=Arthroderma benhamiae (strain ATCC MYA-4681 / CBS 112371) OX=663331 GN=ARB_00147 PE=3 SV=1	O	Posttranslational modification, protein turnover, chaperones	hypothetical protein PLEOSDRAFT_1054419 [Pleurotus ostreatus PC15]	molecular function: binding (GO:0005488);; cellular component: intracellular (GO:0005622);; cellular component: cellular anatomical entity (GO:0110165);; biological process: cellular process (GO:0009987)
gene-PC9H_000111	0.0193009	-1.12498	down	[I]	Lipid transport and metabolism	Molecular Function: acetate-CoA ligase activity (GO:0003987);; Molecular Function: ATP binding (GO:0005524);; Cellular Component: nucleus (GO:0005634);; Cellular Component: cytoplasm (GO:0005737);; Molecular Function: AMP binding (GO:0016208);; Biological Process: acetyl-CoA biosynthetic process from acetate (GO:0019427);;	K01895|0.0e+00|sla:SERLADRAFT_364214|K01895 acetyl-CoA synthetase [EC:6.2.1.1] | (RefSeq) hypothetical protein	Glycolysis / Gluconeogenesis (ko00010);; Pyruvate metabolism (ko00620);; Glyoxylate and dicarboxylate metabolism (ko00630);; Propanoate metabolism (ko00640);; Methane metabolism (ko00680);; Carbon metabolism (ko01200)	[I]	Lipid transport and metabolism	AMP-binding enzyme	Acetyl-coenzyme A synthetase OS=Coprinopsis cinerea (strain Okayama-7 / 130 / ATCC MYA-4618 / FGSC 9003) OX=240176 GN=ACS-1 PE=3 SV=1	I	Lipid transport and metabolism	hypothetical protein PLEOSDRAFT_1091136 [Pleurotus ostreatus PC15]	molecular function: catalytic activity (GO:0003824);; molecular function: binding (GO:0005488);; cellular component: intracellular (GO:0005622);; cellular component: cellular anatomical entity (GO:0110165);; biological process: metabolic process (GO:0008152);; biological process: cellular process (GO:0009987)
gene-PC9H_010940	0.0317195	-1.18957	down	[O]	Posttranslational modification, protein turnover, chaperones	--	K20246|0.0e+00|gtr:GLOTRDRAFT_139012|K20246 L-histidine Nalpha-methyltransferase / hercynylcysteine S-oxide synthase [EC:2.1.1.44 1.14.99.51] | (RefSeq) hypothetical protein	Histidine metabolism (ko00340)	--	--	Histidine-specific methyltransferase, SAM-dependent	Ergothioneine biosynthesis protein 1 OS=Neurospora crassa (strain ATCC 24698 / 74-OR23-1A / CBS 708.71 / DSM 1257 / FGSC 987) OX=367110 GN=egt-1 PE=1 SV=3	S	Function unknown	hypothetical protein PLEOSDRAFT_1058188 [Pleurotus ostreatus PC15]	--
gene-PC9H_001682	0.00138088	-1.24666	down	[C]	Energy production and conversion	Molecular Function: acetyl-CoA hydrolase activity (GO:0003986);; Biological Process: acetate metabolic process (GO:0006083);; Molecular Function: acetate CoA-transferase activity (GO:0008775);; Biological Process: propionate metabolic process, methylcitrate cycle (GO:0019679);;	K01067|2.6e-277|lbc:LACBIDRAFT_252427|K01067 acetyl-CoA hydrolase [EC:3.1.2.1] | (RefSeq) hypothetical protein	Pyruvate metabolism (ko00620)	[C]	Energy production and conversion	Acetyl-CoA hydrolase/transferase N-terminal domain	Acetyl-CoA hydrolase OS=Neurospora crassa (strain ATCC 24698 / 74-OR23-1A / CBS 708.71 / DSM 1257 / FGSC 987) OX=367110 GN=acu-8 PE=3 SV=2	C	Energy production and conversion	hypothetical protein PLEOSDRAFT_1088056 [Pleurotus ostreatus PC15]	molecular function: catalytic activity (GO:0003824);; biological process: metabolic process (GO:0008152);; biological process: cellular process (GO:0009987)
gene-PC9H_005334	0.0347152	-1.30537	down	[J]	Translation, ribosomal structure and biogenesis	Molecular Function: structural constituent of ribosome (GO:0003735);; Cellular Component: ribosome (GO:0005840);; Biological Process: translation (GO:0006412);;	K02925|1.4e-213|shs:STEHIDRAFT_80978|K02925 large subunit ribosomal protein L3e | (RefSeq) 60S ribosomal protein L3	Ribosome (ko03010)	[J]	Translation, ribosomal structure and biogenesis	Ribosomal protein L3	60S ribosomal protein L3 OS=Neosartorya fumigata (strain ATCC MYA-4609 / Af293 / CBS 101355 / FGSC A1100) OX=330879 GN=rpl3 PE=1 SV=2	J	Translation, ribosomal structure and biogenesis	60S ribosomal protein L3 [Pleurotus pulmonarius]	molecular function: structural molecule activity (GO:0005198);; cellular component: intracellular (GO:0005622);; cellular component: cellular anatomical entity (GO:0110165);; biological process: metabolic process (GO:0008152);; biological process: cellular process (GO:0009987)
gene-PC9H_003643	0.0480227	-1.31362	down	[O]	Posttranslational modification, protein turnover, chaperones	Biological Process: inheritance of oxidatively modified proteins involved in replicative cell aging (GO:0001319);; Molecular Function: ATP binding (GO:0005524);; Molecular Function: ATPase activity (GO:0016887);; Cellular Component: nuclear periphery (GO:0034399);; Biological Process: protein folding in endoplasmic reticulum (GO:0034975);; Biological Process: stress granule disassembly (GO:003561…	K03695|0.0e+00|gtr:GLOTRDRAFT_52989|K03695 ATP-dependent Clp protease ATP-binding subunit ClpB | (RefSeq) hypothetical protein	--	[O]	Posttranslational modification, protein turnover, chaperones	AAA domain (Cdc48 subfamily)	Heat shock protein 104 OS=Schizosaccharomyces pombe (strain 972 / ATCC 24843) OX=284812 GN=hsp104 PE=3 SV=1	O	Posttranslational modification, protein turnover, chaperones	hypothetical protein PLEOSDRAFT_1088541 [Pleurotus ostreatus PC15]	biological process: localization (GO:0051179);; molecular function: binding (GO:0005488);; molecular function: catalytic activity (GO:0003824);; cellular component: cellular anatomical entity (GO:0110165);; biological process: cellular process (GO:0009987);; biological process: response to stimulus (GO:0050896);; biological process: metabolic process (GO:0008152);; cellular component: intracellul…
gene-PC9H_008694	0.00787477	-1.31898	down	[O]	Posttranslational modification, protein turnover, chaperones	Molecular Function: molecular_function (GO:0003674);; Molecular Function: binding (GO:0005488);; Molecular Function: protein binding (GO:0005515);; Cellular Component: cellular_component (GO:0005575);; Cellular Component: intracellular (GO:0005622);; Cellular Component: obsolete cell (GO:0005623);; Cellular Component: nucleus (GO:0005634);; Cellular Component: cytoplasm (GO:0005737);; Biological …	K13993|2.9e-53|scm:SCHCODRAFT_234587|K13993 HSP20 family protein | (RefSeq) hypothetical protein	Protein processing in endoplasmic reticulum (ko04141)	[O]	Posttranslational modification, protein turnover, chaperones	Hsp20/alpha crystallin family	Heat shock protein 16 OS=Schizosaccharomyces pombe (strain 972 / ATCC 24843) OX=284812 GN=hsp16 PE=1 SV=1	O	Posttranslational modification, protein turnover, chaperones	hypothetical protein PLEOSDRAFT_1053318 [Pleurotus ostreatus PC15]	molecular function: binding (GO:0005488);; cellular component: intracellular (GO:0005622);; cellular component: cellular anatomical entity (GO:0110165);; biological process: cellular process (GO:0009987);; biological process: response to stimulus (GO:0050896)
gene-PC9H_010723	0.0188034	-1.44735	down	[O]	Posttranslational modification, protein turnover, chaperones	--	K13993|3.2e-41|psq:PUNSTDRAFT_61512|K13993 HSP20 family protein | (RefSeq) HSP20-like chaperone	Protein processing in endoplasmic reticulum (ko04141)	[O]	Posttranslational modification, protein turnover, chaperones	Hsp20/alpha crystallin family	Heat shock protein 16 OS=Schizosaccharomyces pombe (strain 972 / ATCC 24843) OX=284812 GN=hsp16 PE=1 SV=1	O	Posttranslational modification, protein turnover, chaperones	hypothetical protein PLEOSDRAFT_1090145 [Pleurotus ostreatus PC15]	--
gene-PC9H_011444	0.04851	-1.45466	down	[O]	Posttranslational modification, protein turnover, chaperones	Molecular Function: translation elongation factor activity (GO:0003746);;	K03233|9.1e-161|tvs:TRAVEDRAFT_72991|K03233 elongation factor 1-gamma | (RefSeq) elongation factor 1-gamma	--	[J]	Translation, ribosomal structure and biogenesis	Elongation factor 1 gamma, conserved domain	Elongation factor 1-gamma 2 OS=Saccharomyces cerevisiae (strain ATCC 204508 / S288c) OX=559292 GN=TEF4 PE=1 SV=1	J	Translation, ribosomal structure and biogenesis	hypothetical protein PLEOSDRAFT_1067979 [Pleurotus ostreatus PC15]	biological process: metabolic process (GO:0008152);; biological process: cellular process (GO:0009987);; biological process: biological regulation (GO:0065007);; molecular function: binding (GO:0005488);; molecular function: translation regulator activity (GO:0045182)
gene-PC9H_000734	0.0126325	-1.49515	down	[O]	Posttranslational modification, protein turnover, chaperones	Molecular Function: ATP binding (GO:0005524);; Biological Process: protein folding (GO:0006457);; Molecular Function: unfolded protein binding (GO:0051082);;	K04079|0.0e+00|mrr:Moror_6479|K04079 molecular chaperone HtpG | (RefSeq) heat shock protein 90	Protein processing in endoplasmic reticulum (ko04141)	[O]	Posttranslational modification, protein turnover, chaperones	Hsp90 protein	Heat shock protein 90 homolog OS=Schizosaccharomyces pombe (strain 972 / ATCC 24843) OX=284812 GN=swo1 PE=1 SV=2	O	Posttranslational modification, protein turnover, chaperones	heat shock protein 90 [Pleurotus pulmonarius]	molecular function: binding (GO:0005488);; biological process: cellular process (GO:0009987)
gene-PC9H_002623	0.0265523	-1.52548	down	[C]	Energy production and conversion	Biological Process: carbohydrate metabolic process (GO:0005975);; Molecular Function: oxidoreductase activity, acting on the CH-OH group of donors, NAD or NADP as acceptor (GO:0016616);; Biological Process: carboxylic acid metabolic process (GO:0019752);;	K00016|2.1e-109|bsc:COCSADRAFT_30982|K00016 L-lactate dehydrogenase [EC:1.1.1.27] | (RefSeq) hypothetical protein	Glycolysis / Gluconeogenesis (ko00010);; Cysteine and methionine metabolism (ko00270);; Pyruvate metabolism (ko00620);; Propanoate metabolism (ko00640)	[C]	Energy production and conversion	lactate/malate dehydrogenase, NAD binding domain	L-lactate dehydrogenase A OS=Rhizopus oryzae OX=64495 GN=LDHA PE=3 SV=1	C	Energy production and conversion	hypothetical protein PLEOSDRAFT_62446 [Pleurotus ostreatus PC15]	biological process: metabolic process (GO:0008152);; molecular function: catalytic activity (GO:0003824);; biological process: cellular process (GO:0009987)
gene-PC9H_002514	0.0174778	-1.59516	down	[I]	Lipid transport and metabolism	Molecular Function: iron ion binding (GO:0005506);; Biological Process: lipid biosynthetic process (GO:0008610);; Cellular Component: integral component of membrane (GO:0016021);; Molecular Function: oxidoreductase activity (GO:0016491);;	K07750|6.7e-151|psq:PUNSTDRAFT_76406|K07750 methylsterol monooxygenase [EC:1.14.18.9] | (RefSeq) C-4 methyl sterol oxidase	Steroid biosynthesis (ko00100)	[I]	Lipid transport and metabolism	Fatty acid hydroxylase superfamily	Methylsterol monooxygenase OS=Schizosaccharomyces pombe (strain 972 / ATCC 24843) OX=284812 GN=erg25 PE=3 SV=1	I	Lipid transport and metabolism	C-4 sterol methyl oxidase [Pleurotus pulmonarius]	molecular function: binding (GO:0005488);; biological process: metabolic process (GO:0008152);; cellular component: cellular anatomical entity (GO:0110165);; molecular function: catalytic activity (GO:0003824)
gene-PC9H_009423	0.0297112	-1.64091	down	[O]	Posttranslational modification, protein turnover, chaperones	Biological Process: protein folding (GO:0006457);; Molecular Function: unfolded protein binding (GO:0051082);;	K09510|5.3e-117|pco:PHACADRAFT_251674|K09510 DnaJ homolog subfamily B member 4 | (RefSeq) hypothetical protein	--	[O]	Posttranslational modification, protein turnover, chaperones	DnaJ C terminal domain	Protein psi1 OS=Schizosaccharomyces pombe (strain 972 / ATCC 24843) OX=284812 GN=psi1 PE=2 SV=2	O	Posttranslational modification, protein turnover, chaperones	hypothetical protein EYR36_008916 [Pleurotus pulmonarius]	biological process: cellular process (GO:0009987);; molecular function: binding (GO:0005488)
gene-PC9H_010997	0.0249194	-1.65396	down	--	--	Molecular Function: GTPase activity (GO:0003924);; Molecular Function: structural constituent of cytoskeleton (GO:0005200);; Molecular Function: GTP binding (GO:0005525);; Cellular Component: cytoplasm (GO:0005737);; Cellular Component: microtubule (GO:0005874);; Biological Process: microtubule-based process (GO:0007017);;	K07374|3.3e-238|lbc:LACBIDRAFT_192524|K07374 tubulin alpha | (RefSeq) tubulin alpha	Phagosome (ko04145)	[Z]	Cytoskeleton	Tubulin/FtsZ family, GTPase domain	Tubulin alpha-1B chain OS=Schizophyllum commune OX=5334 GN=TUB-1B PE=3 SV=1	Z	Cytoskeleton	alpha-tubulin [Pleurotus pulmonarius]	molecular function: catalytic activity (GO:0003824);; molecular function: structural molecule activity (GO:0005198);; molecular function: binding (GO:0005488);; cellular component: cellular anatomical entity (GO:0110165);; cellular component: intracellular (GO:0005622);; biological process: cellular process (GO:0009987)
gene-PC9H_011374	0.000583076	-1.6717	down	[C]	Energy production and conversion	Biological Process: carbohydrate metabolic process (GO:0005975);; Biological Process: tricarboxylic acid cycle (GO:0006099);; Biological Process: malate metabolic process (GO:0006108);; Molecular Function: L-malate dehydrogenase activity (GO:0030060);;	K00026|6.1e-152|psq:PUNSTDRAFT_54756|K00026 malate dehydrogenase [EC:1.1.1.37] | (RefSeq) NAD-malate dehydrogenase	Citrate cycle (TCA cycle) (ko00020);; Cysteine and methionine metabolism (ko00270);; Pyruvate metabolism (ko00620);; Glyoxylate and dicarboxylate metabolism (ko00630);; Carbon metabolism (ko01200)	[C]	Energy production and conversion	lactate/malate dehydrogenase, NAD binding domain	Malate dehydrogenase, cytoplasmic OS=Candida albicans (strain SC5314 / ATCC MYA-2876) OX=237561 GN=MDH1 PE=1 SV=2	C	Energy production and conversion	hypothetical protein PLEOSDRAFT_1090652 [Pleurotus ostreatus PC15]	biological process: metabolic process (GO:0008152);; biological process: cellular process (GO:0009987);; molecular function: catalytic activity (GO:0003824)
gene-PC9H_010527	0.000609651	-1.71484	down	[O]	Posttranslational modification, protein turnover, chaperones	Molecular Function: molecular_function (GO:0003674);; Molecular Function: binding (GO:0005488);; Molecular Function: protein binding (GO:0005515);; Cellular Component: cellular_component (GO:0005575);; Cellular Component: intracellular (GO:0005622);; Cellular Component: obsolete cell (GO:0005623);; Cellular Component: nucleus (GO:0005634);; Cellular Component: cytoplasm (GO:0005737);; Biological …	K13993|5.9e-54|psq:PUNSTDRAFT_142041|K13993 HSP20 family protein | (RefSeq) HSP20-like chaperone	Protein processing in endoplasmic reticulum (ko04141)	[O]	Posttranslational modification, protein turnover, chaperones	Hsp20/alpha crystallin family	Heat shock protein homolog C338.06c OS=Schizosaccharomyces pombe (strain 972 / ATCC 24843) OX=284812 GN=SPCC338.06c PE=3 SV=1	O	Posttranslational modification, protein turnover, chaperones	hypothetical protein PLEOSDRAFT_1090083 [Pleurotus ostreatus PC15]	molecular function: binding (GO:0005488);; cellular component: intracellular (GO:0005622);; cellular component: cellular anatomical entity (GO:0110165);; biological process: cellular process (GO:0009987);; biological process: response to stimulus (GO:0050896)
gene-PC9H_009909	0.0273865	-1.73505	down	[H]	Coenzyme transport and metabolism	Molecular Function: O-methyltransferase activity (GO:0008171);;	--	--	--	--	O-methyltransferase domain	O-methyltransferase elcB OS=Phaeosphaeria nodorum (strain SN15 / ATCC MYA-4574 / FGSC 10173) OX=321614 GN=elcD PE=1 SV=1	S	Function unknown	hypothetical protein PLEOSDRAFT_1078827 [Pleurotus ostreatus PC15]	molecular function: catalytic activity (GO:0003824)
gene-PC9H_005063	0.0477402	-1.86196	down	--	--	Molecular Function: molecular_function (GO:0003674);; Molecular Function: nucleic acid binding (GO:0003676);; Molecular Function: RNA binding (GO:0003723);; Molecular Function: mRNA binding (GO:0003729);; Molecular Function: enzyme inhibitor activity (GO:0004857);; Molecular Function: binding (GO:0005488);; Molecular Function: protein binding (GO:0005515);; Cellular Component: cellular_component …	K09553|2.1e-168|lbc:LACBIDRAFT_383084|K09553 stress-induced-phosphoprotein 1 | (RefSeq) activator of Hsp70 and Hsp90 chaperones	--	[O]	Posttranslational modification, protein turnover, chaperones	Tetratricopeptide repeat	Heat shock protein sti1 homolog OS=Schizosaccharomyces pombe (strain 972 / ATCC 24843) OX=284812 GN=sti1 PE=3 SV=1	O	Posttranslational modification, protein turnover, chaperones	Hsp90 cochaperone [Pleurotus pulmonarius]	molecular function: binding (GO:0005488);; biological process: biological regulation (GO:0065007);; molecular function: molecular function regulator (GO:0098772);; cellular component: intracellular (GO:0005622);; cellular component: cellular anatomical entity (GO:0110165);; biological process: cellular process (GO:0009987);; biological process: localization (GO:0051179);; cellular component: prot…
gene-PC9H_011535	0.0132425	-1.87003	down	[O]	Posttranslational modification, protein turnover, chaperones	Molecular Function: ATP binding (GO:0005524);; Cellular Component: nuclear membrane (GO:0031965);; Biological Process: IRE1-mediated unfolded protein response (GO:0036498);; Cellular Component: perinuclear endoplasmic reticulum lumen (GO:0099020);; Cellular Component: cortical endoplasmic reticulum lumen (GO:0099021);;	K09490|0.0e+00|lbc:LACBIDRAFT_189966|K09490 endoplasmic reticulum chaperone BiP [EC:3.6.4.10] | (RefSeq) hypothetical protein	Protein export (ko03060);; Protein processing in endoplasmic reticulum (ko04141)	[O]	Posttranslational modification, protein turnover, chaperones	Hsp70 protein	Endoplasmic reticulum chaperone BiP OS=Aspergillus awamori OX=105351 GN=bipA PE=2 SV=1	O	Posttranslational modification, protein turnover, chaperones	hypothetical protein PLEOSDRAFT_62237 [Pleurotus ostreatus PC15]	molecular function: binding (GO:0005488);; cellular component: cellular anatomical entity (GO:0110165);; biological process: cellular process (GO:0009987);; biological process: signaling (GO:0023052);; biological process: response to stimulus (GO:0050896);; biological process: biological regulation (GO:0065007);; cellular component: intracellular (GO:0005622)
gene-PC9H_000783	0.00883786	-1.90345	down	[O]	Posttranslational modification, protein turnover, chaperones	Molecular Function: ATP binding (GO:0005524);;	K03283|0.0e+00|lbc:LACBIDRAFT_171471|K03283 heat shock 70kDa protein 1/2/6/8 | (RefSeq) hypothetical protein	Spliceosome (ko03040);; Protein processing in endoplasmic reticulum (ko04141);; Endocytosis (ko04144)	[O]	Posttranslational modification, protein turnover, chaperones	Hsp70 protein	Heat shock protein HSS1 OS=Puccinia graminis OX=5297 GN=HSS1 PE=3 SV=1	O	Posttranslational modification, protein turnover, chaperones	hypothetical protein PLEOSDRAFT_1087719 [Pleurotus ostreatus PC15]	molecular function: binding (GO:0005488)
gene-PC9H_007079	0.00355123	-1.92884	down	--	--	Molecular Function: DNA-binding transcription factor activity, RNA polymerase II-specific (GO:0000981);; Cellular Component: nucleus (GO:0005634);; Biological Process: regulation of transcription, DNA-templated (GO:0006355);; Molecular Function: zinc ion binding (GO:0008270);;	--	--	--	--	Fungal Zn(2)-Cys(6) binuclear cluster domain	--	K	Transcription	zinc cluster transcription factor 15, partial [Pleurotus ostreatus]	biological process: biological regulation (GO:0065007);; molecular function: transcription regulator activity (GO:0140110);; cellular component: intracellular (GO:0005622);; cellular component: cellular anatomical entity (GO:0110165);; molecular function: binding (GO:0005488)
gene-PC9H_005296	0.012471	-1.95858	down	[R]	General function prediction only	Biological Process: amino acid catabolic process to alcohol via Ehrlich pathway (GO:0000947);; Molecular Function: alcohol dehydrogenase (NAD+) activity (GO:0004022);; Biological Process: ethanol oxidation (GO:0006069);; Molecular Function: zinc ion binding (GO:0008270);; Molecular Function: hydroxymethylfurfural reductase (NADH) activity (GO:0033833);; Biological Process: furaldehyde metabolic p…	K00121|2.4e-205|sla:SERLADRAFT_354673|K00121 S-(hydroxymethyl)glutathione dehydrogenase / alcohol dehydrogenase [EC:1.1.1.284 1.1.1.1] | (RefSeq) hypothetical protein	Glycolysis / Gluconeogenesis (ko00010);; Fatty acid degradation (ko00071);; Tyrosine metabolism (ko00350);; Methane metabolism (ko00680);; Carbon metabolism (ko01200)	[Q]	Secondary metabolites biosynthesis, transport and catabolism	Alcohol dehydrogenase GroES-like domain	S-(hydroxymethyl)glutathione dehydrogenase OS=Candida maltosa OX=5479 GN=FDH1 PE=3 SV=1	Q	Secondary metabolites biosynthesis, transport and catabolism	formate dehydrogenase (NAD+) [Pleurotus pulmonarius]	biological process: metabolic process (GO:0008152);; biological process: cellular process (GO:0009987);; molecular function: catalytic activity (GO:0003824);; molecular function: binding (GO:0005488);; biological process: response to stimulus (GO:0050896);; biological process: detoxification (GO:0098754)
gene-PC9H_006453	0.0443034	-2.08195	down	--	--	Molecular Function: structural constituent of ribosome (GO:0003735);; Cellular Component: ribosome (GO:0005840);; Biological Process: translational elongation (GO:0006414);;	K02943|3.5e-25|cput:CONPUDRAFT_91525|K02943 large subunit ribosomal protein LP2 | (RefSeq) ribosomal protein 60S	Ribosome (ko03010)	[J]	Translation, ribosomal structure and biogenesis	60s Acidic ribosomal protein	60S acidic ribosomal protein P2 OS=Fusarium culmorum OX=5516 PE=1 SV=1	J	Translation, ribosomal structure and biogenesis	hypothetical protein PLEOSDRAFT_1089864 [Pleurotus ostreatus PC15]	molecular function: structural molecule activity (GO:0005198);; cellular component: intracellular (GO:0005622);; cellular component: cellular anatomical entity (GO:0110165);; biological process: metabolic process (GO:0008152);; biological process: cellular process (GO:0009987)
gene-PC9H_003202	0.0486784	-2.1242	down	[C]	Energy production and conversion	Molecular Function: isocitrate lyase activity (GO:0004451);; Biological Process: carboxylic acid metabolic process (GO:0019752);; Molecular Function: metal ion binding (GO:0046872);;	K01637|4.6e-253|sla:SERLADRAFT_444661|K01637 isocitrate lyase [EC:4.1.3.1] | (RefSeq) hypothetical protein	Glyoxylate and dicarboxylate metabolism (ko00630);; Carbon metabolism (ko01200)	[C]	Energy production and conversion	Isocitrate lyase family	2-methylisocitrate lyase, mitochondrial OS=Yarrowia lipolytica (strain CLIB 122 / E 150) OX=284591 GN=YALI0F31999g PE=1 SV=1	C	Energy production and conversion	hypothetical protein PLEOSDRAFT_1054346 [Pleurotus ostreatus PC15]	molecular function: catalytic activity (GO:0003824);; biological process: metabolic process (GO:0008152);; biological process: cellular process (GO:0009987);; molecular function: binding (GO:0005488)
gene-PC9H_007900	0.0452119	-2.14987	down	--	--	Cellular Component: integral component of membrane (GO:0016021);;	K17821|4.7e-11|fvr:FVEG_13871|K17821 RING finger protein 165 | (RefSeq) hypothetical protein	--	[O]	Posttranslational modification, protein turnover, chaperones	Ring finger domain	--	O	Posttranslational modification, protein turnover, chaperones	hypothetical protein PLEOSDRAFT_1065443 [Pleurotus ostreatus PC15]	cellular component: cellular anatomical entity (GO:0110165)
gene-PC9H_001922	0.00875457	-2.23503	down	[G]	Carbohydrate transport and metabolism	Molecular Function: phosphogluconate dehydrogenase (decarboxylating) activity (GO:0004616);; Biological Process: pentose-phosphate shunt (GO:0006098);; Biological Process: D-gluconate metabolic process (GO:0019521);; Molecular Function: NADP binding (GO:0050661);;	K00033|1.9e-261|lbc:LACBIDRAFT_293971|K00033 6-phosphogluconate dehydrogenase [EC:1.1.1.44 1.1.1.343] | (RefSeq) 6-phosphogluconate dehydrogenase	Pentose phosphate pathway (ko00030);; Glutathione metabolism (ko00480);; Carbon metabolism (ko01200)	[G]	Carbohydrate transport and metabolism	6-phosphogluconate dehydrogenase, C-terminal domain	6-phosphogluconate dehydrogenase, decarboxylating OS=Candida albicans OX=5476 GN=DOR14 PE=3 SV=1	G	Carbohydrate transport and metabolism	hypothetical protein PLEOSDRAFT_41725 [Pleurotus ostreatus PC15]	biological process: metabolic process (GO:0008152);; molecular function: catalytic activity (GO:0003824);; biological process: cellular process (GO:0009987);; molecular function: binding (GO:0005488)
gene-PC9H_010510	0.0498627	-2.32934	down	--	--	--	--	--	--	--	--	--	--	--	hypothetical protein PLEOSDRAFT_1066640 [Pleurotus ostreatus PC15]	--
gene-PC9H_007437	0.049453	-2.33019	down	[J]	Translation, ribosomal structure and biogenesis	Molecular Function: tRNA binding (GO:0000049);; Molecular Function: aminoacyl-tRNA editing activity (GO:0002161);; Molecular Function: isoleucine-tRNA ligase activity (GO:0004822);; Molecular Function: ATP binding (GO:0005524);; Biological Process: isoleucyl-tRNA aminoacylation (GO:0006428);;	K01870|0.0e+00|gtr:GLOTRDRAFT_115301|K01870 isoleucyl-tRNA synthetase [EC:6.1.1.5] | (RefSeq) hypothetical protein	Aminoacyl-tRNA biosynthesis (ko00970)	[J]	Translation, ribosomal structure and biogenesis	tRNA synthetases class I (I, L, M and V)	Isoleucine--tRNA ligase, cytoplasmic OS=Schizosaccharomyces pombe (strain 972 / ATCC 24843) OX=284812 GN=irs1 PE=3 SV=1	J	Translation, ribosomal structure and biogenesis	hypothetical protein PLEOSDRAFT_158438 [Pleurotus ostreatus PC15]	molecular function: binding (GO:0005488);; molecular function: catalytic activity (GO:0003824);; biological process: metabolic process (GO:0008152);; biological process: cellular process (GO:0009987)
gene-PC9H_007681	0.0490056	-2.34724	down	[O]	Posttranslational modification, protein turnover, chaperones	Molecular Function: ATP binding (GO:0005524);; Cellular Component: integral component of membrane (GO:0016021);; Molecular Function: ATPase activity (GO:0016887);; Molecular Function: ATPase-coupled transmembrane transporter activity (GO:0042626);;	K23329|2.5e-149|aalt:CC77DRAFT_1011105|K23329 ATP-binding cassette, subfamily B, vacuolar membrane transporter HMT1/ACLQ | (RefSeq) heavy metal tolerance protein precursor	--	[P]	Inorganic ion transport and metabolism	ABC transporter transmembrane region	Heavy metal tolerance protein OS=Schizosaccharomyces pombe (strain 972 / ATCC 24843) OX=284812 GN=hmt1 PE=2 SV=3	Q	Secondary metabolites biosynthesis, transport and catabolism	hypothetical protein EYR38_006819 [Pleurotus pulmonarius]	molecular function: binding (GO:0005488);; cellular component: cellular anatomical entity (GO:0110165);; molecular function: catalytic activity (GO:0003824);; biological process: cellular process (GO:0009987);; biological process: localization (GO:0051179);; molecular function: transporter activity (GO:0005215)
gene-PC9H_001526	0.0468056	-2.35957	down	[R]	General function prediction only	Molecular Function: GTPase activity (GO:0003924);; Molecular Function: GTP binding (GO:0005525);;	K07904|5.3e-94|psq:PUNSTDRAFT_121157|K07904 Ras-related protein Rab-11A | (RefSeq) ras-domain-containing protein	Endocytosis (ko04144)	[U]	Intracellular trafficking, secretion, and vesicular transport	Ras family	GTP-binding protein ypt3 OS=Schizosaccharomyces pombe (strain 972 / ATCC 24843) OX=284812 GN=ypt3 PE=1 SV=1	U	Intracellular trafficking, secretion, and vesicular transport	hypothetical protein PLEOSDRAFT_1088007 [Pleurotus ostreatus PC15]	molecular function: catalytic activity (GO:0003824);; molecular function: binding (GO:0005488)
gene-PC9H_007721	0.0475965	-2.36013	down	[G]	Carbohydrate transport and metabolism	Molecular Function: glucosamine-6-phosphate deaminase activity (GO:0004342);; Biological Process: carbohydrate metabolic process (GO:0005975);; Biological Process: N-acetylglucosamine metabolic process (GO:0006044);;	K02564|2.2e-137|gtr:GLOTRDRAFT_47742|K02564 glucosamine-6-phosphate deaminase [EC:3.5.99.6] | (RefSeq) hypothetical protein	Amino sugar and nucleotide sugar metabolism (ko00520)	[G]	Carbohydrate transport and metabolism	Glucosamine-6-phosphate isomerases/6-phosphogluconolactonase	Glucosamine-6-phosphate isomerase OS=Candida albicans (strain SC5314 / ATCC MYA-2876) OX=237561 GN=NAG1 PE=1 SV=3	G	Carbohydrate transport and metabolism	hypothetical protein PLEOSDRAFT_1096996 [Pleurotus ostreatus PC15]	molecular function: catalytic activity (GO:0003824);; biological process: metabolic process (GO:0008152)
gene-PC9H_006111	0.0496166	-2.36484	down	[IQ]	Lipid transport and metabolism;; Secondary metabolites biosynthesis, transport and catabolism	Molecular Function: catalytic activity (GO:0003824);;	K19951|2.0e-108|bsc:COCSADRAFT_198125|K19951 TBC1 domain family member 8/9 | (RefSeq) hypothetical protein	--	[I]	Lipid transport and metabolism	AMP-binding enzyme	Acyl-CoA ligase sidI OS=Neosartorya fumigata (strain ATCC MYA-4609 / Af293 / CBS 101355 / FGSC A1100) OX=330879 GN=sidI PE=2 SV=1	I	Lipid transport and metabolism	hypothetical protein PLEOSDRAFT_174897 [Pleurotus ostreatus PC15]	molecular function: catalytic activity (GO:0003824)
gene-PC9H_009607	0.0499283	-2.36825	down	[E]	Amino acid transport and metabolism	Molecular Function: homocitrate synthase activity (GO:0004410);; Biological Process: lysine biosynthetic process via aminoadipic acid (GO:0019878);;	K01655|7.1e-239|mrr:Moror_4622|K01655 homocitrate synthase [EC:2.3.3.14] | (RefSeq) homocitrate synthase	Lysine biosynthesis (ko00300);; Pyruvate metabolism (ko00620);; 2-Oxocarboxylic acid metabolism (ko01210);; Biosynthesis of amino acids (ko01230)	[E]	Amino acid transport and metabolism	HMGL-like	Homocitrate synthase, mitochondrial OS=Schizosaccharomyces pombe (strain 972 / ATCC 24843) OX=284812 GN=lys4 PE=1 SV=1	E	Amino acid transport and metabolism	mitochondrial Homoaconitase [Pleurotus pulmonarius]	molecular function: catalytic activity (GO:0003824);; biological process: metabolic process (GO:0008152);; biological process: cellular process (GO:0009987)
gene-PC9H_000172	0.0470577	-2.37347	down	--	--	Molecular Function: structural constituent of ribosome (GO:0003735);; Cellular Component: ribosome (GO:0005840);; Biological Process: translation (GO:0006412);;	K02910|7.3e-58|mrr:Moror_10447|K02910 large subunit ribosomal protein L31e | (RefSeq) 60s ribosomal protein l31	Ribosome (ko03010)	[J]	Translation, ribosomal structure and biogenesis	Ribosomal protein L31e	60S ribosomal protein L31 OS=Ashbya gossypii (strain ATCC 10895 / CBS 109.51 / FGSC 9923 / NRRL Y-1056) OX=284811 GN=RPL31 PE=3 SV=2	J	Translation, ribosomal structure and biogenesis	hypothetical protein EYR38_003415 [Pleurotus pulmonarius]	molecular function: structural molecule activity (GO:0005198);; cellular component: intracellular (GO:0005622);; cellular component: cellular anatomical entity (GO:0110165);; biological process: metabolic process (GO:0008152);; biological process: cellular process (GO:0009987)
gene-PC9H_007506	0.0471916	-2.38137	down	[C]	Energy production and conversion	Cellular Component: mitochondrial matrix (GO:0005759);; Molecular Function: electron transfer activity (GO:0009055);; Molecular Function: flavin adenine dinucleotide binding (GO:0050660);;	K03522|1.5e-140|sla:SERLADRAFT_466226|K03522 electron transfer flavoprotein alpha subunit | (RefSeq) hypothetical protein	--	[C]	Energy production and conversion	Electron transfer flavoprotein domain	Probable electron transfer flavoprotein subunit alpha, mitochondrial OS=Cryptococcus neoformans var. grubii OX=178876 GN=ETF1 PE=3 SV=1	C	Energy production and conversion	hypothetical protein PLEOSDRAFT_1112695 [Pleurotus ostreatus PC15]	cellular component: intracellular (GO:0005622);; cellular component: cellular anatomical entity (GO:0110165);; biological process: metabolic process (GO:0008152);; molecular function: catalytic activity (GO:0003824);; molecular function: binding (GO:0005488)
gene-PC9H_003228	0.0462688	-2.38142	down	[J]	Translation, ribosomal structure and biogenesis	Molecular Function: glycerone kinase activity (GO:0004371);; Molecular Function: helicase activity (GO:0004386);; Molecular Function: ATP binding (GO:0005524);; Biological Process: glycerol metabolic process (GO:0006071);;	K12818|0.0e+00|lbc:LACBIDRAFT_301208|K12818 ATP-dependent RNA helicase DHX8/PRP22 [EC:3.6.4.13] | (RefSeq) hypothetical protein	Spliceosome (ko03040)	[A]	RNA processing and modification	Dak1 domain	Pre-mRNA-splicing factor ATP-dependent RNA helicase prp22 OS=Schizosaccharomyces pombe (strain 972 / ATCC 24843) OX=284812 GN=prp22 PE=1 SV=1	A	RNA processing and modification	DEAH-box ATP-dependent RNA helicase prp22 [Pleurotus pulmonarius]	biological process: metabolic process (GO:0008152);; biological process: cellular process (GO:0009987);; molecular function: catalytic activity (GO:0003824);; molecular function: binding (GO:0005488)
gene-PC9H_001156	0.0446042	-2.38746	down	[R]	General function prediction only	Molecular Function: protein binding (GO:0005515);;	K13137|8.7e-156|mrr:Moror_2324|K13137 serine-threonine kinase receptor-associated protein | (RefSeq) serine threonine kinase receptor associated protein	RNA transport (ko03013)	[I]	Lipid transport and metabolism	WD domain, G-beta repeat	Eukaryotic translation initiation factor 3 subunit I OS=Debaryomyces hansenii (strain ATCC 36239 / CBS 767 / JCM 1990 / NBRC 0083 / IGC 2968) OX=284592 GN=TIF34 PE=3 SV=1	I	Lipid transport and metabolism	hypothetical protein PLEOSDRAFT_1061246 [Pleurotus ostreatus PC15]	molecular function: binding (GO:0005488)
gene-PC9H_007725	0.0477551	-2.38755	down	[T]	Signal transduction mechanisms	Molecular Function: protein serine/threonine kinase activity (GO:0004674);; Molecular Function: ATP binding (GO:0005524);;	K04464|2.6e-171|tms:TREMEDRAFT_38101|K04464 mitogen-activated protein kinase 7 [EC:2.7.11.24] | (RefSeq) hypothetical protein	MAPK signaling pathway - yeast (ko04011);; Autophagy - yeast (ko04138);; Mitophagy - yeast (ko04139)	[T]	Signal transduction mechanisms	Protein kinase domain	Mitogen-activated protein kinase SLT2/MPK1 OS=Saccharomyces cerevisiae (strain ATCC 204508 / S288c) OX=559292 GN=SLT2 PE=1 SV=2	T	Signal transduction mechanisms	hypothetical protein PLEOSDRAFT_1089553 [Pleurotus ostreatus PC15]	biological process: metabolic process (GO:0008152);; biological process: cellular process (GO:0009987);; molecular function: catalytic activity (GO:0003824);; molecular function: binding (GO:0005488)
gene-PC9H_000884	0.0459336	-2.38932	down	[IR]	Lipid transport and metabolism;; General function prediction only	Molecular Function: NAD+ kinase activity (GO:0003951);;	K04718|2.7e-142|lbc:LACBIDRAFT_306015|K04718 sphingosine kinase [EC:2.7.1.91] | (RefSeq) hypothetical protein	Sphingolipid metabolism (ko00600)	[IT]	Lipid transport and metabolism;; Signal transduction mechanisms	Diacylglycerol kinase catalytic domain	Sphingoid long chain base kinase 4 OS=Schizosaccharomyces pombe (strain 972 / ATCC 24843) OX=284812 GN=lcb4 PE=3 SV=1	--	--	hypothetical protein PLEOSDRAFT_1110518 [Pleurotus ostreatus PC15]	biological process: metabolic process (GO:0008152);; biological process: cellular process (GO:0009987);; molecular function: catalytic activity (GO:0003824)
gene-PC9H_007706	0.0445414	-2.3926	down	[I]	Lipid transport and metabolism	Molecular Function: catalytic activity (GO:0003824);;	K07511|2.4e-115|gtr:GLOTRDRAFT_38114|K07511 enoyl-CoA hydratase [EC:4.2.1.17] | (RefSeq) enoyl-CoA hydratase	Fatty acid elongation (ko00062);; Fatty acid degradation (ko00071);; Valine, leucine and isoleucine degradation (ko00280);; Lysine degradation (ko00310);; Tryptophan metabolism (ko00380);; beta-Alanine metabolism (ko00410);; Propanoate metabolism (ko00640);; Butanoate metabolism (ko00650);; Carbon metabolism (ko01200);; Fatty acid metabolism (ko01212)	[I]	Lipid transport and metabolism	Enoyl-CoA hydratase/isomerase	Enoyl-CoA isomerase/hydratase MYCGRDRAFT_76805 OS=Zymoseptoria tritici (strain CBS 115943 / IPO323) OX=336722 GN=MYCGRDRAFT_76805 PE=3 SV=1	I	Lipid transport and metabolism	hypothetical protein EYR38_006836 [Pleurotus pulmonarius]	molecular function: catalytic activity (GO:0003824)
gene-PC9H_008839	0.0437751	-2.39878	down	[P]	Inorganic ion transport and metabolism	Molecular Function: ATP binding (GO:0005524);; Cellular Component: integral component of membrane (GO:0016021);;	K01536|0.0e+00|cci:CC1G_00228|K01536 P-type Na+/K+ transporter [EC:7.2.2.3 7.2.2.-] | (RefSeq) sodium transport ATPase	--	[P]	Inorganic ion transport and metabolism	E1-E2 ATPase	Calcium-transporting ATPase 3 OS=Schizosaccharomyces pombe (strain 972 / ATCC 24843) OX=284812 GN=cta3 PE=1 SV=1	P	Inorganic ion transport and metabolism	hypothetical protein PLEOSDRAFT_1091979 [Pleurotus ostreatus PC15]	molecular function: binding (GO:0005488);; cellular component: cellular anatomical entity (GO:0110165)
gene-PC9H_002381	0.044685	-2.40313	down	[IQR]	Lipid transport and metabolism;; Secondary metabolites biosynthesis, transport and catabolism;; General function prediction only	Molecular Function: oxidoreductase activity (GO:0016491);;	K18337|1.6e-38|pgu:PGUG_03591|K18337 L-rhamnose 1-dehydrogenase [EC:1.1.1.378 1.1.1.377 1.1.1.173] | (RefSeq) hypothetical protein	Fructose and mannose metabolism (ko00051)	[R]	General function prediction only	Enoyl-(Acyl carrier protein) reductase	Short-chain dehydrogenase/reductase ARMGADRAFT_1018421 OS=Armillaria gallica OX=47427 GN=ARMGADRAFT_1018421 PE=1 SV=1	Q	Secondary metabolites biosynthesis, transport and catabolism	hypothetical protein PLEOSDRAFT_1091014 [Pleurotus ostreatus PC15]	molecular function: catalytic activity (GO:0003824)
gene-PC9H_003793	0.0464602	-2.40652	down	--	--	Cellular Component: nucleus (GO:0005634);; Biological Process: transcription, DNA-templated (GO:0006351);;	K14721|3.5e-72|mrr:Moror_86|K14721 DNA-directed RNA polymerase III subunit RPC5 | (RefSeq) dna-directed rna polymerase iii subunit rpc5-like protein	RNA polymerase (ko03020)	--	--	Sin-like protein conserved region	--	--	--	hypothetical protein EYR40_004133 [Pleurotus pulmonarius]	cellular component: intracellular (GO:0005622);; cellular component: cellular anatomical entity (GO:0110165);; biological process: metabolic process (GO:0008152);; biological process: cellular process (GO:0009987)
gene-PC9H_001494	0.0419502	-2.40981	down	--	--	Molecular Function: GTPase activity (GO:0003924);; Molecular Function: GTP binding (GO:0005525);; Biological Process: small GTPase mediated signal transduction (GO:0007264);; Cellular Component: cytoplasmic side of plasma membrane (GO:0009898);; Biological Process: regulation of exocytosis (GO:0017157);; Biological Process: establishment or maintenance of actin cytoskeleton polarity (GO:0030950);…	K04393|2.1e-104|cput:CONPUDRAFT_80078|K04393 cell division control protein 42 | (RefSeq) hypothetical protein	MAPK signaling pathway - yeast (ko04011);; Endocytosis (ko04144)	[R]	General function prediction only	Ras family	Cell division control protein 42 homolog OS=Schizosaccharomyces pombe (strain 972 / ATCC 24843) OX=284812 GN=cdc42 PE=1 SV=1	U	Intracellular trafficking, secretion, and vesicular transport	Rho GTPase [Pleurotus pulmonarius]	molecular function: catalytic activity (GO:0003824);; molecular function: binding (GO:0005488);; biological process: cellular process (GO:0009987);; biological process: signaling (GO:0023052);; biological process: response to stimulus (GO:0050896);; biological process: biological regulation (GO:0065007);; cellular component: cellular anatomical entity (GO:0110165);; molecular function: molecular …
gene-PC9H_007310	0.00819025	-2.41011	down	[R]	General function prediction only	Cellular Component: integral component of membrane (GO:0016021);;	K24205|1.4e-117|cci:CC1G_03263|K24205 protein lifeguard | (RefSeq) glutamate binding protein	--	[T]	Signal transduction mechanisms	Inhibitor of apoptosis-promoting Bax1	Bax inhibitor 1 OS=Schizosaccharomyces pombe (strain 972 / ATCC 24843) OX=284812 GN=bxi1 PE=3 SV=1	T	Signal transduction mechanisms	hypothetical protein PLEOSDRAFT_1089381 [Pleurotus ostreatus PC15]	cellular component: cellular anatomical entity (GO:0110165)
gene-PC9H_001510	0.0428505	-2.41114	down	[F]	Nucleotide transport and metabolism	Molecular Function: adenylate kinase activity (GO:0004017);; Molecular Function: ATP binding (GO:0005524);; Cellular Component: mitochondrial intermembrane space (GO:0005758);; Cellular Component: cytosol (GO:0005829);; Biological Process: ADP biosynthetic process (GO:0006172);; Biological Process: DNA replication initiation (GO:0006270);; Biological Process: AMP metabolic process (GO:0046033);; …	K00939|5.1e-122|psq:PUNSTDRAFT_135503|K00939 adenylate kinase [EC:2.7.4.3] | (RefSeq) adenylate kinase 1	Purine metabolism (ko00230);; Thiamine metabolism (ko00730)	[F]	Nucleotide transport and metabolism	Adenylate kinase	Adenylate kinase OS=Laccaria bicolor (strain S238N-H82 / ATCC MYA-4686) OX=486041 GN=ADK1 PE=3 SV=1	F	Nucleotide transport and metabolism	hypothetical protein PLEOSDRAFT_1061588 [Pleurotus ostreatus PC15]	biological process: metabolic process (GO:0008152);; biological process: cellular process (GO:0009987);; molecular function: catalytic activity (GO:0003824);; molecular function: binding (GO:0005488);; cellular component: intracellular (GO:0005622);; cellular component: cellular anatomical entity (GO:0110165)
gene-PC9H_004244	0.0452655	-2.41463	down	[T]	Signal transduction mechanisms	Molecular Function: protein tyrosine phosphatase activity (GO:0004725);; Molecular Function: protein tyrosine/serine/threonine phosphatase activity (GO:0008138);;	K14165|3.7e-67|abp:AGABI1DRAFT24453|K14165 atypical dual specificity phosphatase [EC:3.1.3.16 3.1.3.48] | (RefSeq) AGABI1DRAFT_24453; hypothetical protein	--	--	--	Dual specificity phosphatase, catalytic domain	--	V	Defense mechanisms	hypothetical protein PLEOSDRAFT_1070028 [Pleurotus ostreatus PC15]	biological process: metabolic process (GO:0008152);; biological process: cellular process (GO:0009987);; molecular function: catalytic activity (GO:0003824)
gene-PC9H_002618	0.0417035	-2.42326	down	[C]	Energy production and conversion	Molecular Function: oxidoreductase activity (GO:0016491);;	--	--	--	--	Pyridine nucleotide-disulphide oxidoreductase	Fe-regulated protein 8 OS=Ustilago maydis (strain 521 / FGSC 9021) OX=237631 GN=fer8 PE=2 SV=1	C	Energy production and conversion	hypothetical protein PLEOSDRAFT_1050631 [Pleurotus ostreatus PC15]	molecular function: catalytic activity (GO:0003824)
gene-PC9H_001783	0.0422912	-2.42384	down	--	--	Cellular Component: integral component of membrane (GO:0016021);; Molecular Function: transmembrane transporter activity (GO:0022857);;	--	--	--	--	--	--	--	--	hypothetical protein EYR38_008285 [Pleurotus pulmonarius]	cellular component: cellular anatomical entity (GO:0110165);; molecular function: transporter activity (GO:0005215)
gene-PC9H_002536	0.042978	-2.42847	down	[V]	Defense mechanisms	Molecular Function: peroxidase activity (GO:0004601);; Molecular Function: peroxiredoxin activity (GO:0051920);;	K24137|5.2e-115|lbc:LACBIDRAFT_172363|K24137 glutaredoxin/glutathione-dependent peroxiredoxin [EC:1.11.1.25 1.11.1.27] | (RefSeq) LbPrx1-Cys; cysteine peroxiredoxin	Glutathione metabolism (ko00480)	[O]	Posttranslational modification, protein turnover, chaperones	AhpC/TSA family	Peroxiredoxin PRX1, mitochondrial OS=Saccharomyces cerevisiae (strain ATCC 204508 / S288c) OX=559292 GN=PRX1 PE=1 SV=1	O	Posttranslational modification, protein turnover, chaperones	hypothetical protein EYR36_002054 [Pleurotus pulmonarius]	biological process: metabolic process (GO:0008152);; biological process: cellular process (GO:0009987);; biological process: response to stimulus (GO:0050896);; biological process: detoxification (GO:0098754);; molecular function: catalytic activity (GO:0003824);; molecular function: antioxidant activity (GO:0016209)
gene-PC9H_004929	0.0207667	-2.42895	down	--	--	Cellular Component: fungal-type vacuole (GO:0000324);; Biological Process: pexophagy (GO:0000425);; Molecular Function: aspartic-type endopeptidase activity (GO:0004190);; Biological Process: vacuolar protein processing (GO:0006624);; Biological Process: cellular response to starvation (GO:0009267);; Biological Process: lysosomal microautophagy (GO:0016237);; Cellular Component: protein-containin…	K01381|1.9e-184|dsq:DICSQDRAFT_86757|K01381 saccharopepsin [EC:3.4.23.25] | (RefSeq) endopeptidase	Autophagy - yeast (ko04138)	[O]	Posttranslational modification, protein turnover, chaperones	Eukaryotic aspartyl protease	Vacuolar protease A OS=Neurospora crassa (strain ATCC 24698 / 74-OR23-1A / CBS 708.71 / DSM 1257 / FGSC 987) OX=367110 GN=pep-4 PE=3 SV=2	O	Posttranslational modification, protein turnover, chaperones	hypothetical protein PLEOSDRAFT_1055405, partial [Pleurotus ostreatus PC15]	cellular component: intracellular (GO:0005622);; cellular component: cellular anatomical entity (GO:0110165);; biological process: metabolic process (GO:0008152);; biological process: cellular process (GO:0009987);; molecular function: catalytic activity (GO:0003824);; biological process: response to stimulus (GO:0050896);; cellular component: protein-containing complex (GO:0032991);; molecular f…
gene-PC9H_003145	0.0405163	-2.43114	down	--	--	Molecular Function: guanyl-nucleotide exchange factor activity (GO:0005085);; Biological Process: small GTPase mediated signal transduction (GO:0007264);;	K06681|4.0e-10|slb:AWJ20_197|K06681 Gdp/GTP exchange factor required for growth at low temperatures | (RefSeq) LTE1; mitotic regulator LTE1	Cell cycle - yeast (ko04111)	[T]	Signal transduction mechanisms	RasGEF domain	Putative truncated guanine nucleotide exchange factor SDC25 OS=Saccharomyces cerevisiae (strain ATCC 204508 / S288c) OX=559292 GN=SDC25 PE=5 SV=1	T	Signal transduction mechanisms	hypothetical protein EYR36_007904 [Pleurotus pulmonarius]	biological process: biological regulation (GO:0065007);; molecular function: binding (GO:0005488);; molecular function: molecular function regulator (GO:0098772);; biological process: cellular process (GO:0009987);; biological process: signaling (GO:0023052);; biological process: response to stimulus (GO:0050896)
gene-PC9H_009627	0.0405706	-2.43707	down	[J]	Translation, ribosomal structure and biogenesis	Molecular Function: RNA binding (GO:0003723);;	K03258|6.9e-125|lbc:LACBIDRAFT_297331|K03258 translation initiation factor 4B | (RefSeq) hypothetical protein	RNA transport (ko03013)	[R]	General function prediction only	RNA recognition motif. (a.k.a. RRM, RBD, or RNP domain)	Probable eukaryotic translation initiation factor 4H OS=Cryptococcus neoformans var. grubii serotype A (strain H99 / ATCC 208821 / CBS 10515 / FGSC 9487) OX=235443 GN=TIF3 PE=1 SV=2	A	RNA processing and modification	hypothetical protein PLEOSDRAFT_1097770 [Pleurotus ostreatus PC15]	molecular function: binding (GO:0005488)
gene-PC9H_000679	0.0416401	-2.43784	down	[C]	Energy production and conversion	Molecular Function: pyruvate dehydrogenase (acetyl-transferring) activity (GO:0004739);; Biological Process: acetyl-CoA biosynthetic process from pyruvate (GO:0006086);; Cellular Component: intracellular membrane-bounded organelle (GO:0043231);;	K00161|1.1e-197|lbc:LACBIDRAFT_298422|K00161 pyruvate dehydrogenase E1 component alpha subunit [EC:1.2.4.1] | (RefSeq) mitochondrial pyruvate dehydrogenase E1 component beta subunit	Glycolysis / Gluconeogenesis (ko00010);; Citrate cycle (TCA cycle) (ko00020);; Pyruvate metabolism (ko00620);; Carbon metabolism (ko01200)	[C]	Energy production and conversion	Dehydrogenase E1 component	Pyruvate dehydrogenase E1 component subunit alpha, mitochondrial OS=Schizosaccharomyces pombe (strain 972 / ATCC 24843) OX=284812 GN=pda1 PE=1 SV=1	C	Energy production and conversion	hypothetical protein PLEOSDRAFT_1091334 [Pleurotus ostreatus PC15]	biological process: metabolic process (GO:0008152);; molecular function: catalytic activity (GO:0003824);; biological process: cellular process (GO:0009987);; cellular component: intracellular (GO:0005622);; cellular component: cellular anatomical entity (GO:0110165)
gene-PC9H_006213	0.0390454	-2.44559	down	--	--	--	--	--	--	--	--	--	U	Intracellular trafficking, secretion, and vesicular transport	hypothetical protein PLEOSDRAFT_1105907 [Pleurotus ostreatus PC15]	--
gene-PC9H_004165	0.0406192	-2.45107	down	--	--	Cellular Component: cytosol (GO:0005829);; Biological Process: protein transport (GO:0015031);; Cellular Component: retromer, cargo-selective complex (GO:0030906);; Biological Process: retrograde transport, endosome to Golgi (GO:0042147);;	K18468|0.0e+00|mrr:Moror_13285|K18468 vacuolar protein sorting-associated protein 35 | (RefSeq) vacuolar protein sorting-associated protein 35	Endocytosis (ko04144)	[U]	Intracellular trafficking, secretion, and vesicular transport	Vacuolar protein sorting-associated protein 35	Vacuolar protein sorting-associated protein 35 OS=Schizosaccharomyces pombe (strain 972 / ATCC 24843) OX=284812 GN=vps35 PE=1 SV=2	U	Intracellular trafficking, secretion, and vesicular transport	Vacuolar protein sorting-associated protein 35 [Pleurotus pulmonarius]	cellular component: cellular anatomical entity (GO:0110165);; biological process: localization (GO:0051179);; cellular component: protein-containing complex (GO:0032991);; biological process: cellular process (GO:0009987)
gene-PC9H_004949	0.0421311	-2.4523	down	--	--	Cellular Component: integral component of membrane (GO:0016021);;	--	--	--	--	SNARE associated Golgi protein	--	S	Function unknown	hypothetical protein PLEOSDRAFT_1112255 [Pleurotus ostreatus PC15]	cellular component: cellular anatomical entity (GO:0110165)
gene-PC9H_010872	0.0396765	-2.46346	down	--	--	Cellular Component: integral component of membrane (GO:0016021);;	K15692|1.0e-140|scm:SCHCODRAFT_74812|K15692 E3 ubiquitin-protein ligase RNF13 [EC:2.3.2.27] | (RefSeq) hypothetical protein	--	[O]	Posttranslational modification, protein turnover, chaperones	Ring finger domain	Uncharacterized RING finger protein ECU07_0330 OS=Encephalitozoon cuniculi (strain GB-M1) OX=284813 GN=ECU07_0330 PE=4 SV=2	O	Posttranslational modification, protein turnover, chaperones	hypothetical protein PLEOSDRAFT_1066949 [Pleurotus ostreatus PC15]	cellular component: cellular anatomical entity (GO:0110165)
gene-PC9H_007694	0.0379204	-2.46359	down	[C]	Energy production and conversion	Molecular Function: phosphoenolpyruvate carboxykinase (ATP) activity (GO:0004612);; Molecular Function: ATP binding (GO:0005524);; Biological Process: gluconeogenesis (GO:0006094);;	K01610|3.0e-309|shs:STEHIDRAFT_141321|K01610 phosphoenolpyruvate carboxykinase (ATP) [EC:4.1.1.49] | (RefSeq) ATP-utilizing phosphoenolpyruvate carboxykinase	Glycolysis / Gluconeogenesis (ko00010);; Citrate cycle (TCA cycle) (ko00020);; Pyruvate metabolism (ko00620);; Carbon metabolism (ko01200)	--	--	Phosphoenolpyruvate carboxykinase	Phosphoenolpyruvate carboxykinase (ATP) OS=Candida glabrata (strain ATCC 2001 / CBS 138 / JCM 3761 / NBRC 0622 / NRRL Y-65) OX=284593 GN=PCK1 PE=3 SV=1	G	Carbohydrate transport and metabolism	Protein kinase C-like 1 [Pleurotus pulmonarius]	molecular function: catalytic activity (GO:0003824);; molecular function: binding (GO:0005488);; biological process: metabolic process (GO:0008152)
gene-PC9H_000357	0.0445145	-2.46529	down	[R]	General function prediction only	Molecular Function: hydrolase activity (GO:0016787);;	--	--	--	--	Peptidase dimerisation domain	--	S	Function unknown	hypothetical protein EYR36_001305 [Pleurotus pulmonarius]	molecular function: catalytic activity (GO:0003824)
gene-PC9H_006983	0.0378925	-2.47526	down	--	--	Cellular Component: nucleus (GO:0005634);;	--	--	--	--	PWWP domain	--	S	Function unknown	hypothetical protein PLEOSDRAFT_1042454 [Pleurotus ostreatus PC15]	cellular component: intracellular (GO:0005622);; cellular component: cellular anatomical entity (GO:0110165)
gene-PC9H_001923	0.0375357	-2.47825	down	[T]	Signal transduction mechanisms	Molecular Function: protein serine/threonine kinase activity (GO:0004674);; Molecular Function: ATP binding (GO:0005524);;	K03083|7.1e-216|mrr:Moror_11830|K03083 glycogen synthase kinase 3 beta [EC:2.7.11.26] | (RefSeq) glycogen synthase kinase	--	[G]	Carbohydrate transport and metabolism	Protein kinase domain	Glycogen synthase kinase 1 OS=Magnaporthe oryzae (strain 70-15 / ATCC MYA-4617 / FGSC 8958) OX=242507 GN=GSK1 PE=1 SV=1	G	Carbohydrate transport and metabolism	regulator of ime2 [Pleurotus pulmonarius]	biological process: metabolic process (GO:0008152);; biological process: cellular process (GO:0009987);; molecular function: catalytic activity (GO:0003824);; molecular function: binding (GO:0005488)
gene-PC9H_006212	0.0353337	-2.49254	down	--	--	Cellular Component: integral component of membrane (GO:0016021);;	--	--	--	--	NADH-ubiquinone oxidoreductase complex I, 21 kDa subunit	--	S	Function unknown	NUXM, NADH-ubiquinone oxidoreductase 21 kDa subunit [Pleurotus ostreatus PC15]	cellular component: cellular anatomical entity (GO:0110165)
gene-PC9H_001254	0.0425771	-2.49466	down	--	--	--	K11124|1.0e-172|mrr:Moror_2326|K11124 protein SMG6 [EC:3.1.-.-] | (RefSeq) hypothetical protein	mRNA surveillance pathway (ko03015)	--	--	Est1 DNA/RNA binding domain	--	A	RNA processing and modification	hypothetical protein PLEOSDRAFT_1095513 [Pleurotus ostreatus PC15]	--
gene-PC9H_003665	0.0362829	-2.49777	down	--	--	Molecular Function: structural constituent of ribosome (GO:0003735);; Cellular Component: ribosome (GO:0005840);; Biological Process: translation (GO:0006412);;	K02974|4.5e-61|mrr:Moror_13252|K02974 small subunit ribosomal protein S24e | (RefSeq) 40s ribosomal protein s24	Ribosome (ko03010)	[J]	Translation, ribosomal structure and biogenesis	Ribosomal protein S24e	40S ribosomal protein S24 OS=Chaetomium thermophilum (strain DSM 1495 / CBS 144.50 / IMI 039719) OX=759272 GN=CTHT_0041970.2 PE=1 SV=1	J	Translation, ribosomal structure and biogenesis	hypothetical protein EYR36_007411 [Pleurotus pulmonarius]	molecular function: structural molecule activity (GO:0005198);; cellular component: intracellular (GO:0005622);; cellular component: cellular anatomical entity (GO:0110165);; biological process: metabolic process (GO:0008152);; biological process: cellular process (GO:0009987)
gene-PC9H_006452	0.0371476	-2.50016	down	[J]	Translation, ribosomal structure and biogenesis	Molecular Function: structural constituent of ribosome (GO:0003735);; Biological Process: rRNA export from nucleus (GO:0006407);; Biological Process: translation (GO:0006412);; Cellular Component: small ribosomal subunit (GO:0015935);;	K02958|6.3e-80|lbc:LACBIDRAFT_305539|K02958 small subunit ribosomal protein S15e | (RefSeq) 40S ribosomal protein S15	Ribosome (ko03010)	[J]	Translation, ribosomal structure and biogenesis	Ribosomal protein S19	40S ribosomal protein S15 OS=Podospora anserina OX=2587412 GN=RPS15 PE=3 SV=1	J	Translation, ribosomal structure and biogenesis	ribosomal protein S15 [Pleurotus pulmonarius]	molecular function: structural molecule activity (GO:0005198);; biological process: cellular process (GO:0009987);; biological process: localization (GO:0051179);; biological process: metabolic process (GO:0008152);; cellular component: intracellular (GO:0005622);; cellular component: protein-containing complex (GO:0032991);; cellular component: cellular anatomical entity (GO:0110165)
gene-PC9H_001958	0.0378939	-2.50134	down	[T]	Signal transduction mechanisms	Molecular Function: protein serine/threonine kinase activity (GO:0004674);; Molecular Function: ATP binding (GO:0005524);;	K13303|8.5e-293|lbc:LACBIDRAFT_315149|K13303 serum/glucocorticoid-regulated kinase 2 [EC:2.7.11.1] | (RefSeq) hypothetical protein	--	[RT]	General function prediction only;; Signal transduction mechanisms	Protein kinase domain	Serine/threonine-protein kinase YPK1 OS=Cryptococcus neoformans var. grubii serotype A (strain H99 / ATCC 208821 / CBS 10515 / FGSC 9487) OX=235443 GN=YPK1 PE=1 SV=1	T	Signal transduction mechanisms	hypothetical protein PLEOSDRAFT_1059520 [Pleurotus ostreatus PC15]	biological process: metabolic process (GO:0008152);; biological process: cellular process (GO:0009987);; molecular function: catalytic activity (GO:0003824);; molecular function: binding (GO:0005488)
gene-PC9H_010102	0.0346387	-2.50864	down	--	--	Molecular Function: GTPase activity (GO:0003924);;	K07375|3.8e-177|lbc:LACBIDRAFT_191405|K07375 tubulin beta | (RefSeq) LbTUBb2; beta-tubulin 2 tubb2	Phagosome (ko04145)	[Z]	Cytoskeleton	Protein of unknown function (DUF1479)	Tubulin beta-2 chain OS=Suillus bovinus OX=48563 GN=TUBB2 PE=2 SV=1	S	Function unknown	hypothetical protein PLEOSDRAFT_46219 [Pleurotus ostreatus PC15]	molecular function: catalytic activity (GO:0003824)
gene-PC9H_009766	0.0340192	-2.51837	down	[E]	Amino acid transport and metabolism	Molecular Function: aminomethyltransferase activity (GO:0004047);; Molecular Function: glycine dehydrogenase (decarboxylating) activity (GO:0004375);; Cellular Component: mitochondrion (GO:0005739);; Biological Process: glycine catabolic process (GO:0006546);; Biological Process: one-carbon metabolic process (GO:0006730);; Molecular Function: transaminase activity (GO:0008483);;	K00605|7.4e-157|lbc:LACBIDRAFT_250466|K00605 aminomethyltransferase [EC:2.1.2.10] | (RefSeq) hypothetical protein	Glycine, serine and threonine metabolism (ko00260);; Glyoxylate and dicarboxylate metabolism (ko00630);; One carbon pool by folate (ko00670);; Carbon metabolism (ko01200)	[E]	Amino acid transport and metabolism	Aminomethyltransferase folate-binding domain	Probable aminomethyltransferase, mitochondrial OS=Schizosaccharomyces pombe (strain 972 / ATCC 24843) OX=284812 GN=gcv1 PE=3 SV=1	E	Amino acid transport and metabolism	Aminomethyltransferase, mitochondrial [Pleurotus pulmonarius]	molecular function: catalytic activity (GO:0003824);; biological process: metabolic process (GO:0008152);; cellular component: intracellular (GO:0005622);; cellular component: cellular anatomical entity (GO:0110165);; biological process: cellular process (GO:0009987)
gene-PC9H_008512	0.0347729	-2.51904	down	--	--	--	--	--	--	--	--	--	--	--	hypothetical protein PLEOSDRAFT_1088131 [Pleurotus ostreatus PC15]	--
gene-PC9H_011301	0.0336738	-2.52277	down	--	--	Cellular Component: mitochondrial inner membrane (GO:0005743);; Cellular Component: integral component of membrane (GO:0016021);;	K00237|8.3e-67|mrr:Moror_3016|K00237 succinate dehydrogenase (ubiquinone) membrane anchor subunit | (RefSeq) mitochondrial inner membrane protein	Citrate cycle (TCA cycle) (ko00020);; Oxidative phosphorylation (ko00190);; Carbon metabolism (ko01200)	[CU]	Energy production and conversion;; Intracellular trafficking, secretion, and vesicular transport	CybS, succinate dehydrogenase cytochrome B small subunit	Succinate dehydrogenase [ubiquinone] cytochrome b small subunit, mitochondrial OS=Neurospora crassa (strain ATCC 24698 / 74-OR23-1A / CBS 708.71 / DSM 1257 / FGSC 987) OX=367110 GN=B18P24.060 PE=3 SV=1	C	Energy production and conversion	membrane anchor subunit of succinate dehydrogenase, SDH4 [Pleurotus ostreatus PC15]	cellular component: intracellular (GO:0005622);; cellular component: cellular anatomical entity (GO:0110165)
gene-PC9H_005167	0.0329097	-2.52642	down	--	--	Molecular Function: protein binding (GO:0005515);;	--	--	--	--	WD domain, G-beta repeat	--	S	Function unknown	hypothetical protein EYR36_006170 [Pleurotus pulmonarius]	molecular function: binding (GO:0005488)
gene-PC9H_003405	0.0346295	-2.53908	down	--	--	--	--	--	--	--	--	--	--	--	hypothetical protein PLEOSDRAFT_1036105 [Pleurotus ostreatus PC15]	--
gene-PC9H_010996	0.0317979	-2.54059	down	--	--	--	--	--	--	--	--	--	--	--	hypothetical protein PLEOSDRAFT_1113446 [Pleurotus ostreatus PC15]	--
gene-PC9H_000911	0.042558	-2.54088	down	[E]	Amino acid transport and metabolism	Molecular Function: arginase activity (GO:0004053);; Biological Process: arginine metabolic process (GO:0006525);; Molecular Function: metal ion binding (GO:0046872);;	K01476|5.9e-134|cci:CC1G_01098|K01476 arginase [EC:3.5.3.1] | (RefSeq) arginase	Arginine biosynthesis (ko00220);; Arginine and proline metabolism (ko00330);; Biosynthesis of amino acids (ko01230)	[E]	Amino acid transport and metabolism	Arginase family	Arginase OS=Neurospora crassa (strain ATCC 24698 / 74-OR23-1A / CBS 708.71 / DSM 1257 / FGSC 987) OX=367110 GN=aga-1 PE=1 SV=3	E	Amino acid transport and metabolism	hypothetical protein PLEOSDRAFT_1087775 [Pleurotus ostreatus PC15]	molecular function: catalytic activity (GO:0003824);; biological process: metabolic process (GO:0008152);; biological process: cellular process (GO:0009987);; molecular function: binding (GO:0005488)
gene-PC9H_009368	0.0334961	-2.54782	down	[O]	Posttranslational modification, protein turnover, chaperones	Molecular Function: ATP-dependent peptidase activity (GO:0004176);; Molecular Function: serine-type endopeptidase activity (GO:0004252);; Molecular Function: ATP binding (GO:0005524);; Cellular Component: mitochondrial matrix (GO:0005759);; Biological Process: protein quality control for misfolded or incompletely synthesized proteins (GO:0006515);; Biological Process: cellular response to oxidati…	K08675|0.0e+00|mrr:Moror_1200|K08675 ATP-dependent Lon protease [EC:3.4.21.53] | (RefSeq) atp-dependent protease la	--	[O]	Posttranslational modification, protein turnover, chaperones	Lon protease (S16) C-terminal proteolytic domain	Lon protease homolog, mitochondrial OS=Cryptococcus neoformans var. neoformans serotype D (strain B-3501A) OX=283643 GN=PIM1 PE=3 SV=1	L	Replication, recombination and repair	hypothetical protein PLEOSDRAFT_1113748 [Pleurotus ostreatus PC15]	biological process: metabolic process (GO:0008152);; molecular function: catalytic activity (GO:0003824);; molecular function: binding (GO:0005488);; cellular component: intracellular (GO:0005622);; cellular component: cellular anatomical entity (GO:0110165);; biological process: cellular process (GO:0009987);; biological process: response to stimulus (GO:0050896)
gene-PC9H_000124	0.0315525	-2.55688	down	[V]	Defense mechanisms	Molecular Function: ATP binding (GO:0005524);; Cellular Component: integral component of membrane (GO:0016021);; Molecular Function: ATPase activity (GO:0016887);; Molecular Function: ATPase-coupled transmembrane transporter activity (GO:0042626);;	K05658|0.0e+00|hir:HETIRDRAFT_181163|K05658 ATP-binding cassette, subfamily B (MDR/TAP), member 1 [EC:7.6.2.2] | (RefSeq) ABC transporter	ABC transporters (ko02010)	[Q]	Secondary metabolites biosynthesis, transport and catabolism	ABC transporter transmembrane region	Alpha-factor-transporting ATPase OS=Saccharomyces cerevisiae (strain ATCC 204508 / S288c) OX=559292 GN=STE6 PE=1 SV=1	Q	Secondary metabolites biosynthesis, transport and catabolism	hypothetical protein EYR40_000120 [Pleurotus pulmonarius]	molecular function: binding (GO:0005488);; cellular component: cellular anatomical entity (GO:0110165);; molecular function: catalytic activity (GO:0003824);; biological process: cellular process (GO:0009987);; biological process: localization (GO:0051179);; molecular function: transporter activity (GO:0005215)
gene-PC9H_005471	0.0317269	-2.55761	down	[J]	Translation, ribosomal structure and biogenesis	Molecular Function: RNA binding (GO:0003723);;	K12897|1.4e-87|sla:SERLADRAFT_434943|K12897 transformer-2 protein | (RefSeq) hypothetical protein	Spliceosome (ko03040)	[R]	General function prediction only	RNA recognition motif. (a.k.a. RRM, RBD, or RNP domain)	--	A	RNA processing and modification	hypothetical protein EYR40_005725 [Pleurotus pulmonarius]	molecular function: binding (GO:0005488)
gene-PC9H_002224	0.0325305	-2.55927	down	--	--	Biological Process: intracellular protein transport (GO:0006886);;	K12404|1.9e-173|cci:CC1G_06480|K12404 ADP-ribosylation factor-binding protein GGA | (RefSeq) VHS domain-containing protein	--	[U]	Intracellular trafficking, secretion, and vesicular transport	VHS domain	Probable ADP-ribosylation factor-binding protein C25H2.16c OS=Schizosaccharomyces pombe (strain 972 / ATCC 24843) OX=284812 GN=SPBC25H2.16c PE=1 SV=1	U	Intracellular trafficking, secretion, and vesicular transport	hypothetical protein EYR36_011502 [Pleurotus pulmonarius]	biological process: cellular process (GO:0009987);; biological process: localization (GO:0051179)
gene-PC9H_003804	0.0306853	-2.55928	down	[C]	Energy production and conversion	Molecular Function: oxidoreductase activity (GO:0016491);; Molecular Function: FAD binding (GO:0071949);;	K21618|2.3e-235|mrr:Moror_99|K21618 (R)-2-hydroxyglutarate---pyruvate transhydrogenase [EC:1.1.99.40] | (RefSeq) actin interacting protein 2	Pyruvate metabolism (ko00620)	[C]	Energy production and conversion	FAD linked oxidases, C-terminal domain	Putative D-lactate dehydrogenase C713.03, mitochondrial OS=Schizosaccharomyces pombe (strain 972 / ATCC 24843) OX=284812 GN=SPBC713.03 PE=3 SV=1	C	Energy production and conversion	hypothetical protein EYR36_007284 [Pleurotus pulmonarius]	molecular function: catalytic activity (GO:0003824);; molecular function: binding (GO:0005488)
gene-PC9H_007692	0.043329	-2.56214	down	--	--	Biological Process: DNA repair (GO:0006281);; Biological Process: DNA recombination (GO:0006310);; Molecular Function: 5'-flap endonuclease activity (GO:0017108);; Cellular Component: Slx1-Slx4 complex (GO:0033557);;	K15078|2.3e-108|hir:HETIRDRAFT_173988|K15078 structure-specific endonuclease subunit SLX1 [EC:3.6.1.-] | (RefSeq) hypothetical protein	--	[R]	General function prediction only	GIY-YIG catalytic domain	Structure-specific endonuclease subunit SLX1 OS=Cryptococcus neoformans var. neoformans serotype D (strain B-3501A) OX=283643 GN=SLX1 PE=3 SV=1	L	Replication, recombination and repair	hypothetical protein PLEOSDRAFT_173769 [Pleurotus ostreatus PC15]	biological process: metabolic process (GO:0008152);; biological process: cellular process (GO:0009987);; biological process: response to stimulus (GO:0050896);; molecular function: catalytic activity (GO:0003824);; cellular component: protein-containing complex (GO:0032991)
gene-PC9H_004440	0.0322669	-2.56451	down	[K]	Transcription	Cellular Component: nuclear chromatin (GO:0000790);; Molecular Function: RNA polymerase II activity (GO:0001055);; Molecular Function: DNA binding (GO:0003677);; Molecular Function: RNA-directed 5'-3' RNA polymerase activity (GO:0003968);; Cellular Component: RNA polymerase II, core complex (GO:0005665);; Cellular Component: cytoplasmic stress granule (GO:0010494);; Biological Process: translesio…	K03006|0.0e+00|mrr:Moror_13280|K03006 DNA-directed RNA polymerase II subunit RPB1 [EC:2.7.7.6] | (RefSeq) dna-directed rna polymerase ii subunit rpb1	RNA polymerase (ko03020)	[K]	Transcription	RNA polymerase Rpb1, domain 1	DNA-directed RNA polymerase II subunit rpb1 OS=Schizosaccharomyces pombe (strain 972 / ATCC 24843) OX=284812 GN=rpb1 PE=1 SV=1	K	Transcription	DNA-directed RNA polymerase II subunit rpb1 [Pleurotus pulmonarius]	cellular component: intracellular (GO:0005622);; cellular component: cellular anatomical entity (GO:0110165);; biological process: metabolic process (GO:0008152);; biological process: cellular process (GO:0009987);; molecular function: catalytic activity (GO:0003824);; molecular function: binding (GO:0005488);; cellular component: protein-containing complex (GO:0032991);; biological process: resp…
gene-PC9H_003408	0.0311153	-2.56511	down	[G]	Carbohydrate transport and metabolism	Biological Process: lipid metabolic process (GO:0006629);; Molecular Function: phosphoric diester hydrolase activity (GO:0008081);;	--	--	--	--	--	Uncharacterized secreted protein ARB_08043 OS=Arthroderma benhamiae (strain ATCC MYA-4681 / CBS 112371) OX=663331 GN=ARB_08043 PE=1 SV=1	S	Function unknown	hypothetical protein PLEOSDRAFT_1036817 [Pleurotus ostreatus PC15]	biological process: metabolic process (GO:0008152);; molecular function: catalytic activity (GO:0003824)
NewGene_423	0.0457294	-2.57447	down	--	--	Molecular Function: nucleic acid binding (GO:0003676);; Molecular Function: RNA-DNA hybrid ribonuclease activity (GO:0004523);;	--	--	[R]	General function prediction only	Reverse transcriptase (RNA-dependent DNA polymerase)	--	S	Function unknown	Muscle M-line assembly protein unc-89 [Rhizoctonia solani]	molecular function: binding (GO:0005488);; biological process: metabolic process (GO:0008152);; biological process: cellular process (GO:0009987);; molecular function: catalytic activity (GO:0003824)
gene-PC9H_009694	0.0163187	-2.57877	down	[J]	Translation, ribosomal structure and biogenesis	Cellular Component: ribosome (GO:0005840);; Biological Process: ribosome biogenesis (GO:0042254);;	K02941|1.9e-139|mrr:Moror_10|K02941 large subunit ribosomal protein LP0 | (RefSeq) 60s acidic ribosomal protein p0	Ribosome (ko03010)	[J]	Translation, ribosomal structure and biogenesis	Insertion domain in 60S ribosomal protein L10P	60S acidic ribosomal protein P0 OS=Podospora anserina OX=2587412 PE=3 SV=1	J	Translation, ribosomal structure and biogenesis	hypothetical protein PLEOSDRAFT_1090404 [Pleurotus ostreatus PC15]	cellular component: intracellular (GO:0005622);; cellular component: cellular anatomical entity (GO:0110165);; biological process: cellular process (GO:0009987)
gene-PC9H_003735	0.0376428	-2.5808	down	--	--	Cellular Component: integral component of membrane (GO:0016021);;	--	--	--	--	--	--	--	--	hypothetical protein PLEOSDRAFT_1062698 [Pleurotus ostreatus PC15]	cellular component: cellular anatomical entity (GO:0110165)
gene-PC9H_000928	0.0300222	-2.58182	down	[J]	Translation, ribosomal structure and biogenesis	Molecular Function: glutamate-tRNA ligase activity (GO:0004818);; Molecular Function: ATP binding (GO:0005524);; Cellular Component: cytoplasm (GO:0005737);; Biological Process: glutamyl-tRNA aminoacylation (GO:0006424);;	K01885|0.0e+00|sla:SERLADRAFT_452244|K01885 glutamyl-tRNA synthetase [EC:6.1.1.17] | (RefSeq) hypothetical protein	Porphyrin and chlorophyll metabolism (ko00860);; Aminoacyl-tRNA biosynthesis (ko00970)	[J]	Translation, ribosomal structure and biogenesis	tRNA synthetases class I (E and Q), catalytic domain	Probable glutamate--tRNA ligase, cytoplasmic OS=Schizosaccharomyces pombe (strain 972 / ATCC 24843) OX=284812 GN=gus1 PE=1 SV=1	J	Translation, ribosomal structure and biogenesis	hypothetical protein PLEOSDRAFT_37432 [Pleurotus ostreatus PC15]	molecular function: catalytic activity (GO:0003824);; molecular function: binding (GO:0005488);; cellular component: cellular anatomical entity (GO:0110165);; biological process: metabolic process (GO:0008152);; biological process: cellular process (GO:0009987)
gene-PC9H_006538	0.0322567	-2.58378	down	--	--	Molecular Function: transferase activity, transferring acyl groups (GO:0016746);;	K00624|1.3e-251|abp:AGABI1DRAFT112064|K00624 carnitine O-acetyltransferase [EC:2.3.1.7] | (RefSeq) AGABI1DRAFT_112064; hypothetical protein	Peroxisome (ko04146)	[I]	Lipid transport and metabolism	Choline/Carnitine o-acyltransferase	Carnitine O-acetyltransferase, mitochondrial OS=Saccharomyces cerevisiae (strain ATCC 204508 / S288c) OX=559292 GN=CAT2 PE=1 SV=2	I	Lipid transport and metabolism	hypothetical protein PLEOSDRAFT_1113181 [Pleurotus ostreatus PC15]	molecular function: catalytic activity (GO:0003824)
gene-PC9H_001759	0.0332721	-2.59269	down	--	--	Cellular Component: integral component of membrane (GO:0016021);;	K01379|2.2e-19|cput:CONPUDRAFT_110698|K01379 cathepsin D [EC:3.4.23.5] | (RefSeq) acid protease	--	[O]	Posttranslational modification, protein turnover, chaperones	Eukaryotic aspartyl protease	Aspartic protease OS=Phaffia rhodozyma OX=264483 GN=pr1 PE=1 SV=1	O	Posttranslational modification, protein turnover, chaperones	hypothetical protein EYR40_001642 [Pleurotus pulmonarius]	cellular component: cellular anatomical entity (GO:0110165)
gene-PC9H_006996	0.0297527	-2.59784	down	--	--	Cellular Component: Golgi membrane (GO:0000139);; Molecular Function: structural molecule activity (GO:0005198);; Biological Process: intracellular protein transport (GO:0006886);; Biological Process: vesicle-mediated transport (GO:0016192);; Cellular Component: COPI vesicle coat (GO:0030126);;	K17301|0.0e+00|sla:SERLADRAFT_358706|K17301 coatomer subunit beta | (RefSeq) hypothetical protein	--	[U]	Intracellular trafficking, secretion, and vesicular transport	Adaptin N terminal region	Coatomer subunit beta OS=Schizosaccharomyces pombe (strain 972 / ATCC 24843) OX=284812 GN=sec26 PE=3 SV=1	U	Intracellular trafficking, secretion, and vesicular transport	hypothetical protein PLEOSDRAFT_1064622 [Pleurotus ostreatus PC15]	cellular component: cellular anatomical entity (GO:0110165);; molecular function: structural molecule activity (GO:0005198);; biological process: cellular process (GO:0009987);; biological process: localization (GO:0051179);; cellular component: intracellular (GO:0005622);; cellular component: protein-containing complex (GO:0032991)
gene-PC9H_006522	0.0321405	-2.59808	down	--	--	--	--	--	--	--	--	--	--	--	hypothetical protein EYR38_008750 [Pleurotus pulmonarius]	--
gene-PC9H_005046	0.0295119	-2.59916	down	--	--	Biological Process: mRNA processing (GO:0006397);;	K11233|4.7e-74|ppl:POSPLDRAFT_92987|K11233 osomolarity two-component system, response regulator SSK1 | (RefSeq) predicted protein	MAPK signaling pathway - yeast (ko04011);; Mitophagy - yeast (ko04139)	--	--	SERRATE/Ars2, N-terminal domain	--	A	RNA processing and modification	hypothetical protein EYR38_005637 [Pleurotus pulmonarius]	biological process: metabolic process (GO:0008152);; biological process: cellular process (GO:0009987)
gene-PC9H_006822	0.0286631	-2.60241	down	[Z]	Cytoskeleton	Molecular Function: ATP binding (GO:0005524);; Cellular Component: Arp2/3 protein complex (GO:0005885);; Biological Process: endocytosis (GO:0006897);; Cellular Component: actin cortical patch (GO:0030479);; Biological Process: Arp2/3 complex-mediated actin nucleation (GO:0034314);; Molecular Function: actin filament binding (GO:0051015);;	K17260|4.7e-220|pco:PHACADRAFT_130167|K17260 actin-related protein 2 | (RefSeq) hypothetical protein	Autophagy - yeast (ko04138)	[Z]	Cytoskeleton	Actin	Actin-related protein 2 OS=Saccharomyces cerevisiae (strain ATCC 204508 / S288c) OX=559292 GN=ARP2 PE=1 SV=1	Z	Cytoskeleton	Arp2/3 complex subunit, actin nucleation center [Pleurotus pulmonarius]	molecular function: binding (GO:0005488);; cellular component: protein-containing complex (GO:0032991);; biological process: cellular process (GO:0009987);; biological process: localization (GO:0051179);; cellular component: intracellular (GO:0005622);; cellular component: cellular anatomical entity (GO:0110165);; biological process: biological regulation (GO:0065007)
gene-PC9H_002141	0.0127016	-2.60711	down	[G]	Carbohydrate transport and metabolism	Cellular Component: integral component of membrane (GO:0016021);; Molecular Function: transmembrane transporter activity (GO:0022857);;	K08157|6.4e-84|mbe:MBM_06269|K08157 MFS transporter, DHA1 family, multidrug resistance protein | (RefSeq) benomyl/methotrexate resistance protein	--	[R]	General function prediction only	Major Facilitator Superfamily	Major facilitator superfamily multidrug transporter NAG4 OS=Candida albicans (strain SC5314 / ATCC MYA-2876) OX=237561 GN=NAG4 PE=2 SV=1	S	Function unknown	hypothetical protein EYR36_011571 [Pleurotus pulmonarius]	cellular component: cellular anatomical entity (GO:0110165);; molecular function: transporter activity (GO:0005215)
gene-PC9H_007595	0.0214385	-2.61015	down	--	--	--	--	--	--	--	--	--	--	--	hypothetical protein PLEOSDRAFT_158284 [Pleurotus ostreatus PC15]	--
gene-PC9H_011438	0.0293771	-2.61548	down	[E]	Amino acid transport and metabolism	Molecular Function: ornithine-oxo-acid transaminase activity (GO:0004587);; Molecular Function: pyridoxal phosphate binding (GO:0030170);; Molecular Function: ornithine(lysine) transaminase activity (GO:0050155);; Biological Process: L-proline biosynthetic process (GO:0055129);;	K00819|1.3e-211|mrr:Moror_5710|K00819 ornithine--oxo-acid transaminase [EC:2.6.1.13] | (RefSeq) ornithine aminotransferase	Arginine and proline metabolism (ko00330)	[E]	Amino acid transport and metabolism	Aminotransferase class-III	Ornithine aminotransferase car2 OS=Schizosaccharomyces pombe (strain 972 / ATCC 24843) OX=284812 GN=car2 PE=2 SV=1	E	Amino acid transport and metabolism	ornithine aminotransferase [Pleurotus pulmonarius]	molecular function: catalytic activity (GO:0003824);; molecular function: binding (GO:0005488);; biological process: metabolic process (GO:0008152);; biological process: cellular process (GO:0009987)
gene-PC9H_004466	0.0267936	-2.62643	down	--	--	Cellular Component: integral component of membrane (GO:0016021);;	--	--	--	--	--	--	--	--	hypothetical protein PLEOSDRAFT_1093155 [Pleurotus ostreatus PC15]	cellular component: cellular anatomical entity (GO:0110165)
gene-PC9H_003883	0.0269946	-2.62677	down	--	--	Molecular Function: copper ion transmembrane transporter activity (GO:0005375);; Biological Process: cellular copper ion homeostasis (GO:0006878);; Cellular Component: integral component of membrane (GO:0016021);;	K14686|1.9e-18|dsq:DICSQDRAFT_47131|K14686 solute carrier family 31 (copper transporter), member 1 | (RefSeq) hypothetical protein	--	--	--	Ctr copper transporter family	CUF1-dependent copper transporter 1 OS=Cryptococcus neoformans var. grubii serotype A (strain H99 / ATCC 208821 / CBS 10515 / FGSC 9487) OX=235443 GN=CTR1 PE=1 SV=2	S	Function unknown	copper transporter [Pleurotus sp. 'Florida']	biological process: cellular process (GO:0009987);; biological process: localization (GO:0051179);; molecular function: transporter activity (GO:0005215);; biological process: biological regulation (GO:0065007);; cellular component: cellular anatomical entity (GO:0110165)
gene-PC9H_004822	0.0293509	-2.62767	down	[S]	Function unknown	Molecular Function: metallopeptidase activity (GO:0008237);;	--	--	--	--	Pregnancy-associated plasma protein-A	Extracellular metalloprotease SMAC_06893 OS=Sordaria macrospora (strain ATCC MYA-333 / DSM 997 / K(L3346) / K-hell) OX=771870 GN=SMAC_06893 PE=3 SV=1	O	Posttranslational modification, protein turnover, chaperones	hypothetical protein EYR36_006502 [Pleurotus pulmonarius]	biological process: metabolic process (GO:0008152);; molecular function: catalytic activity (GO:0003824)
gene-PC9H_007139	0.026684	-2.62904	down	--	--	Molecular Function: aspartic-type endopeptidase activity (GO:0004190);;	K01379|4.4e-120|scm:SCHCODRAFT_82906|K01379 cathepsin D [EC:3.4.23.5] | (RefSeq) hypothetical protein	--	[O]	Posttranslational modification, protein turnover, chaperones	Eukaryotic aspartyl protease	Aspartic protease OS=Phaffia rhodozyma OX=264483 GN=pr1 PE=1 SV=1	O	Posttranslational modification, protein turnover, chaperones	hypothetical protein PLEOSDRAFT_1089322 [Pleurotus ostreatus PC15]	biological process: metabolic process (GO:0008152);; molecular function: catalytic activity (GO:0003824)
gene-PC9H_000890	0.026283	-2.64046	down	--	--	--	--	--	--	--	SAP domain	--	S	Function unknown	hypothetical protein PLEOSDRAFT_153004 [Pleurotus ostreatus PC15]	--
gene-PC9H_001204	0.0280768	-2.65103	down	[E]	Amino acid transport and metabolism	Biological Process: polyamine biosynthetic process (GO:0006596);; Molecular Function: oxidoreductase activity (GO:0016491);; Molecular Function: transferase activity (GO:0016740);;	K24034|0.0e+00|lbc:LACBIDRAFT_177008|K24034 spermidine synthase / saccharopine dehydrogenase (NADP+, L-glutamate-forming) [EC:2.5.1.16 1.5.1.10] | (RefSeq) saccharopine dehydrogenase	Cysteine and methionine metabolism (ko00270);; Lysine biosynthesis (ko00300);; Lysine degradation (ko00310);; Arginine and proline metabolism (ko00330);; Glutathione metabolism (ko00480);; Biosynthesis of amino acids (ko01230)	[E]	Amino acid transport and metabolism	Saccharopine dehydrogenase C-terminal domain	Saccharopine dehydrogenase [NADP(+), L-glutamate-forming] OS=Magnaporthe oryzae (strain 70-15 / ATCC MYA-4617 / FGSC 8958) OX=242507 GN=LYS3 PE=1 SV=2	E	Amino acid transport and metabolism	hypothetical protein PLEOSDRAFT_1091586 [Pleurotus ostreatus PC15]	biological process: metabolic process (GO:0008152);; biological process: cellular process (GO:0009987);; molecular function: catalytic activity (GO:0003824)
gene-PC9H_002569	0.0246744	-2.65978	down	--	--	Molecular Function: nucleic acid binding (GO:0003676);; Biological Process: gene silencing by RNA (GO:0031047);;	K11593|0.0e+00|lbc:LACBIDRAFT_295925|K11593 eukaryotic translation initiation factor 2C | (RefSeq) argonaute-like protein	--	[J]	Translation, ribosomal structure and biogenesis	Piwi domain	Protein argonaute OS=Schizosaccharomyces pombe (strain 972 / ATCC 24843) OX=284812 GN=ago1 PE=1 SV=1	J	Translation, ribosomal structure and biogenesis	hypothetical protein PLEOSDRAFT_1060211 [Pleurotus ostreatus PC15]	molecular function: binding (GO:0005488);; biological process: cellular process (GO:0009987);; biological process: biological regulation (GO:0065007)
gene-PC9H_011073	0.0249611	-2.67373	down	[P]	Inorganic ion transport and metabolism	Cellular Component: fungal-type vacuole membrane (GO:0000329);; Cellular Component: endoplasmic reticulum membrane (GO:0005789);; Molecular Function: calcium:proton antiporter activity (GO:0015369);; Molecular Function: sodium:proton antiporter activity (GO:0015385);; Molecular Function: potassium:proton antiporter activity (GO:0015386);; Cellular Component: integral component of membrane (GO:001…	K07300|0.0e+00|lbc:LACBIDRAFT_309026|K07300 Ca2+:H+ antiporter | (RefSeq) hypothetical protein	--	[P]	Inorganic ion transport and metabolism	Sodium/calcium exchanger protein	Putative cation exchanger C521.04c OS=Schizosaccharomyces pombe (strain 972 / ATCC 24843) OX=284812 GN=SPAC521.04c PE=1 SV=1	P	Inorganic ion transport and metabolism	hypothetical protein EYR38_002834 [Pleurotus pulmonarius]	cellular component: intracellular (GO:0005622);; cellular component: cellular anatomical entity (GO:0110165);; biological process: cellular process (GO:0009987);; biological process: localization (GO:0051179);; molecular function: transporter activity (GO:0005215)
gene-PC9H_005919	0.0242282	-2.68017	down	[C]	Energy production and conversion	Molecular Function: NAD(P)H dehydrogenase (quinone) activity (GO:0003955);; Molecular Function: FMN binding (GO:0010181);;	K03809|3.0e-82|lbc:LACBIDRAFT_185266|K03809 NAD(P)H dehydrogenase (quinone) [EC:1.6.5.2] | (RefSeq) hypothetical protein	Ubiquinone and other terpenoid-quinone biosynthesis (ko00130)	[R]	General function prediction only	NADPH-dependent FMN reductase	Minor allergen Alt a 7 OS=Alternaria alternata OX=5599 GN=ALTA7 PE=1 SV=1	S	Function unknown	Minor allergen Alt a 7 [Pleurotus pulmonarius]	biological process: metabolic process (GO:0008152);; molecular function: catalytic activity (GO:0003824);; molecular function: binding (GO:0005488)
gene-PC9H_003857	0.0235257	-2.69559	down	--	--	Molecular Function: GTP binding (GO:0005525);;	K16945|8.6e-184|hir:HETIRDRAFT_306801|K16945 cell division control protein 11 | (RefSeq) hypothetical protein	--	[DZU]	Cell cycle control, cell division, chromosome partitioning;; Cytoskeleton;; Intracellular trafficking, secretion, and vesicular transport	Septin	Septin homolog spn3 OS=Schizosaccharomyces pombe (strain 972 / ATCC 24843) OX=284812 GN=spn3 PE=1 SV=3	--	--	hypothetical protein PLEOSDRAFT_1088443 [Pleurotus ostreatus PC15]	molecular function: binding (GO:0005488)
gene-PC9H_011603	0.0284566	-2.69883	down	--	--	--	--	--	--	--	--	--	S	Function unknown	hypothetical protein PLEOSDRAFT_1114137 [Pleurotus ostreatus PC15]	--
gene-PC9H_000794	0.0228811	-2.70049	down	[R]	General function prediction only	Molecular Function: oxidoreductase activity (GO:0016491);;	--	--	--	--	Putative oxidoreductase C terminal domain	Uncharacterized protein UNK4.17 OS=Schizosaccharomyces pombe (strain 972 / ATCC 24843) OX=284812 GN=SPAC2E11.17 PE=4 SV=2	S	Function unknown	hypothetical protein EYR36_004501 [Pleurotus pulmonarius]	molecular function: catalytic activity (GO:0003824)
gene-PC9H_010861	0.0232866	-2.70193	down	[J]	Translation, ribosomal structure and biogenesis	Molecular Function: structural constituent of ribosome (GO:0003735);; Biological Process: translation (GO:0006412);; Cellular Component: large ribosomal subunit (GO:0015934);;	K02880|1.4e-84|gtr:GLOTRDRAFT_106141|K02880 large subunit ribosomal protein L17e | (RefSeq) ribosomal protein L22	Ribosome (ko03010)	[J]	Translation, ribosomal structure and biogenesis	Ribosomal protein L22p/L17e	60S ribosomal protein L17 OS=Debaryomyces hansenii (strain ATCC 36239 / CBS 767 / JCM 1990 / NBRC 0083 / IGC 2968) OX=284592 GN=RPL17 PE=3 SV=1	J	Translation, ribosomal structure and biogenesis	hypothetical protein PLEOSDRAFT_1058122 [Pleurotus ostreatus PC15]	molecular function: structural molecule activity (GO:0005198);; biological process: metabolic process (GO:0008152);; biological process: cellular process (GO:0009987);; cellular component: intracellular (GO:0005622);; cellular component: protein-containing complex (GO:0032991);; cellular component: cellular anatomical entity (GO:0110165)
gene-PC9H_010873	0.0254557	-2.70303	down	--	--	Molecular Function: aspartic-type endopeptidase activity (GO:0004190);; Cellular Component: integral component of membrane (GO:0016021);;	K01381|1.6e-51|shs:STEHIDRAFT_73338|K01381 saccharopepsin [EC:3.4.23.25] | (RefSeq) acid protease	Autophagy - yeast (ko04138)	[O]	Posttranslational modification, protein turnover, chaperones	Eukaryotic aspartyl protease	Probable aspartic-type endopeptidase AFUA_3G01220 OS=Neosartorya fumigata (strain ATCC MYA-4609 / Af293 / CBS 101355 / FGSC A1100) OX=330879 GN=AFUA_3G01220 PE=3 SV=2	O	Posttranslational modification, protein turnover, chaperones	hypothetical protein PLEOSDRAFT_1058132 [Pleurotus ostreatus PC15]	biological process: metabolic process (GO:0008152);; molecular function: catalytic activity (GO:0003824);; cellular component: cellular anatomical entity (GO:0110165)
gene-PC9H_006535	0.0429214	-2.70328	down	[E]	Amino acid transport and metabolism	Molecular Function: serine-type carboxypeptidase activity (GO:0004185);;	K01288|3.5e-223|mrr:Moror_17267|K01288 carboxypeptidase D [EC:3.4.16.6] | (RefSeq) carboxypeptidase cpds	--	[OE]	Posttranslational modification, protein turnover, chaperones;; Amino acid transport and metabolism	Serine carboxypeptidase	Carboxypeptidase Y homolog ARB_06361 OS=Arthroderma benhamiae (strain ATCC MYA-4681 / CBS 112371) OX=663331 GN=ARB_01587 PE=3 SV=1	O	Posttranslational modification, protein turnover, chaperones	hypothetical protein EYR36_009536 [Pleurotus pulmonarius]	biological process: metabolic process (GO:0008152);; molecular function: catalytic activity (GO:0003824)
gene-PC9H_003581	0.022355	-2.70928	down	--	--	--	--	--	--	--	Pal1 cell morphology protein	Protein pal1 OS=Schizosaccharomyces pombe (strain 972 / ATCC 24843) OX=284812 GN=pal1 PE=1 SV=1	S	Function unknown	hypothetical protein EYR36_007488 [Pleurotus pulmonarius]	--
gene-PC9H_003711	0.0239458	-2.71317	down	[R]	General function prediction only	Molecular Function: structural constituent of ribosome (GO:0003735);; Cellular Component: ribosome (GO:0005840);; Biological Process: translation (GO:0006412);;	K06990|5.1e-178|hir:HETIRDRAFT_431656|K06990 MEMO1 family protein | (RefSeq) hypothetical protein	--	[R]	General function prediction only	Memo-like protein	MEMO1 family protein MHO1 OS=Saccharomyces cerevisiae (strain ATCC 204508 / S288c) OX=559292 GN=MHO1 PE=1 SV=1	J	Translation, ribosomal structure and biogenesis	hypothetical protein PLEOSDRAFT_1062711 [Pleurotus ostreatus PC15]	molecular function: structural molecule activity (GO:0005198);; cellular component: intracellular (GO:0005622);; cellular component: cellular anatomical entity (GO:0110165);; biological process: metabolic process (GO:0008152);; biological process: cellular process (GO:0009987)
gene-PC9H_003217	0.03216	-2.71378	down	--	--	Molecular Function: protein dimerization activity (GO:0046983);;	--	--	--	--	Helix-loop-helix DNA-binding domain	--	K	Transcription	hypothetical protein EYR40_003593 [Pleurotus pulmonarius]	molecular function: binding (GO:0005488)
gene-PC9H_009918	0.021602	-2.71835	down	--	--	--	--	--	--	--	--	--	--	--	hypothetical protein EYR38_008108 [Pleurotus pulmonarius]	--
gene-PC9H_006049	0.0217445	-2.72819	down	--	--	--	--	--	--	--	--	--	--	--	hypothetical protein PLEOSDRAFT_1088173 [Pleurotus ostreatus PC15]	--
gene-PC9H_001910	0.0209862	-2.74204	down	--	--	Cellular Component: integral component of membrane (GO:0016021);; Biological Process: vesicle-mediated transport (GO:0016192);;	K08516|2.7e-94|lbc:LACBIDRAFT_175425|K08516 synaptobrevin homolog YKT6 | (RefSeq) SNARE protein YKT6	SNARE interactions in vesicular transport (ko04130);; Autophagy - yeast (ko04138)	[U]	Intracellular trafficking, secretion, and vesicular transport	Synaptobrevin	Synaptobrevin homolog ykt6 OS=Schizosaccharomyces pombe (strain 972 / ATCC 24843) OX=284812 GN=ykt6 PE=3 SV=1	U	Intracellular trafficking, secretion, and vesicular transport	hypothetical protein PLEOSDRAFT_1090836 [Pleurotus ostreatus PC15]	cellular component: cellular anatomical entity (GO:0110165);; biological process: cellular process (GO:0009987);; biological process: localization (GO:0051179)
gene-PC9H_005412	0.020781	-2.74406	down	--	--	Molecular Function: DNA binding (GO:0003677);; Molecular Function: DNA-binding transcription factor activity (GO:0003700);;	K09175|0.0e+00|sla:SERLADRAFT_360220|K09175 regulatory factor X, other | (RefSeq) hypothetical protein	Cell cycle - yeast (ko04111)	[K]	Transcription	RFX DNA-binding domain	Protein sak1 OS=Schizosaccharomyces pombe (strain 972 / ATCC 24843) OX=284812 GN=sak1 PE=1 SV=2	K	Transcription	hypothetical protein PLEOSDRAFT_1038101 [Pleurotus ostreatus PC15]	molecular function: binding (GO:0005488);; molecular function: transcription regulator activity (GO:0140110)
gene-PC9H_000596	0.0204563	-2.75317	down	[P]	Inorganic ion transport and metabolism	Molecular Function: magnesium ion binding (GO:0000287);; Molecular Function: ATP binding (GO:0005524);; Biological Process: phospholipid transport (GO:0015914);; Cellular Component: integral component of membrane (GO:0016021);; Molecular Function: ATPase-coupled intramembrane lipid transporter activity (GO:0140326);;	K01530|0.0e+00|cci:CC1G_12291|K01530 phospholipid-translocating ATPase [EC:7.6.2.1] | (RefSeq) phospholipid-translocating ATPase	--	[R]	General function prediction only	Phospholipid-translocating P-type ATPase C-terminal	Putative phospholipid-transporting ATPase C24B11.12c OS=Schizosaccharomyces pombe (strain 972 / ATCC 24843) OX=284812 GN=SPAC24B11.12c PE=3 SV=1	P	Inorganic ion transport and metabolism	hypothetical protein EYR40_000577 [Pleurotus pulmonarius]	molecular function: binding (GO:0005488);; biological process: localization (GO:0051179);; cellular component: cellular anatomical entity (GO:0110165);; biological process: cellular process (GO:0009987);; biological process: biological regulation (GO:0065007);; molecular function: transporter activity (GO:0005215)
gene-PC9H_007525	0.0201027	-2.75359	down	[C]	Energy production and conversion	Cellular Component: mitochondrial proton-transporting ATP synthase, central stalk (GO:0005756);; Biological Process: ATP synthesis coupled proton transport (GO:0015986);; Molecular Function: ATPase activity (GO:0016887);; Molecular Function: proton-transporting ATP synthase activity, rotational mechanism (GO:0046933);;	K02134|4.9e-70|mrr:Moror_6871|K02134 F-type H+-transporting ATPase subunit delta | (RefSeq) atp synthase delta mitochondrial	Oxidative phosphorylation (ko00190)	[C]	Energy production and conversion	ATP synthase, Delta/Epsilon chain, beta-sandwich domain	ATP synthase subunit delta, mitochondrial OS=Agaricus bisporus OX=5341 GN=atpD PE=2 SV=1	C	Energy production and conversion	delta subunit of the central stalk of mitochondrial F1F0 ATP synthase, atp16 [Pleurotus pulmonarius]	cellular component: intracellular (GO:0005622);; cellular component: protein-containing complex (GO:0032991);; cellular component: cellular anatomical entity (GO:0110165);; biological process: metabolic process (GO:0008152);; biological process: cellular process (GO:0009987);; biological process: localization (GO:0051179);; molecular function: catalytic activity (GO:0003824);; molecular function:…
gene-PC9H_008514	0.0237273	-2.75385	down	--	--	Molecular Function: structural molecule activity (GO:0005198);; Biological Process: intracellular protein transport (GO:0006886);; Biological Process: vesicle-mediated transport (GO:0016192);; Cellular Component: COPI vesicle coat (GO:0030126);;	K05236|0.0e+00|sla:SERLADRAFT_445528|K05236 coatomer subunit alpha | (RefSeq) hypothetical protein	--	[U]	Intracellular trafficking, secretion, and vesicular transport	Coatomer WD associated region	Putative coatomer subunit alpha OS=Schizosaccharomyces pombe (strain 972 / ATCC 24843) OX=284812 GN=SPBPJ4664.04 PE=1 SV=1	U	Intracellular trafficking, secretion, and vesicular transport	hypothetical protein EYR38_002178 [Pleurotus pulmonarius]	molecular function: structural molecule activity (GO:0005198);; biological process: cellular process (GO:0009987);; biological process: localization (GO:0051179);; cellular component: intracellular (GO:0005622);; cellular component: protein-containing complex (GO:0032991);; cellular component: cellular anatomical entity (GO:0110165)
gene-PC9H_003334	0.0221483	-2.75731	down	--	--	--	--	--	--	--	--	--	S	Function unknown	hypothetical protein PLEOSDRAFT_1054214 [Pleurotus ostreatus PC15]	--
gene-PC9H_011087	0.0223021	-2.75802	down	[H]	Coenzyme transport and metabolism	Molecular Function: GTP cyclohydrolase II activity (GO:0003935);; Biological Process: riboflavin biosynthetic process (GO:0009231);;	--	--	[H]	Coenzyme transport and metabolism	GTP cyclohydrolase N terminal	Uracil-regulated protein 1 OS=Schizosaccharomyces pombe (strain 972 / ATCC 24843) OX=284812 GN=urg1 PE=2 SV=1	H	Coenzyme transport and metabolism	hypothetical protein PLEOSDRAFT_1066454 [Pleurotus ostreatus PC15]	molecular function: catalytic activity (GO:0003824);; biological process: metabolic process (GO:0008152);; biological process: cellular process (GO:0009987)
gene-PC9H_003023	0.0235629	-2.75887	down	[G]	Carbohydrate transport and metabolism	Molecular Function: adenosine kinase activity (GO:0004001);; Biological Process: purine nucleobase metabolic process (GO:0006144);; Biological Process: purine ribonucleoside salvage (GO:0006166);;	K00856|2.4e-151|sla:SERLADRAFT_358758|K00856 adenosine kinase [EC:2.7.1.20] | (RefSeq) hypothetical protein	Purine metabolism (ko00230)	[G]	Carbohydrate transport and metabolism	pfkB family carbohydrate kinase	Adenosine kinase OS=Schizophyllum commune OX=5334 GN=ADK PE=2 SV=1	G	Carbohydrate transport and metabolism	hypothetical protein PLEOSDRAFT_1088759 [Pleurotus ostreatus PC15]	biological process: metabolic process (GO:0008152);; biological process: cellular process (GO:0009987);; molecular function: catalytic activity (GO:0003824)
gene-PC9H_003208	0.0197554	-2.77911	down	[T]	Signal transduction mechanisms	Molecular Function: protein serine/threonine kinase activity (GO:0004674);; Molecular Function: ATP binding (GO:0005524);;	K14758|1.2e-190|sla:SERLADRAFT_359167|K14758 casein kinase I homolog HRR25 [EC:2.7.11.1] | (RefSeq) hypothetical protein	Ribosome biogenesis in eukaryotes (ko03008)	[T]	Signal transduction mechanisms	Protein kinase domain	Casein kinase I homolog hhp1 OS=Schizosaccharomyces pombe (strain 972 / ATCC 24843) OX=284812 GN=hhp1 PE=2 SV=1	T	Signal transduction mechanisms	coatomer subunit gamma [Pleurotus pulmonarius]	biological process: metabolic process (GO:0008152);; biological process: cellular process (GO:0009987);; molecular function: catalytic activity (GO:0003824);; molecular function: binding (GO:0005488)
gene-PC9H_003888	0.0214249	-2.78164	down	--	--	Cellular Component: nuclear chromosome (GO:0000228);; Cellular Component: chromatin (GO:0000785);; Cellular Component: nuclear chromatin (GO:0000790);; Cellular Component: Swr1 complex (GO:0000812);; Molecular Function: core promoter sequence-specific DNA binding (GO:0001047);; Molecular Function: regulatory region nucleic acid binding (GO:0001067);; Molecular Function: RNA polymerase II transcri…	K11684|8.1e-200|abv:AGABI2DRAFT60502|K11684 bromodomain-containing factor 1 | (RefSeq) AGABI2DRAFT_60502; hypothetical protein	--	[K]	Transcription	Bromodomain	Bromodomain-containing factor 2 OS=Saccharomyces cerevisiae (strain ATCC 204508 / S288c) OX=559292 GN=BDF2 PE=1 SV=1	K	Transcription	hypothetical protein EYR36_007206 [Pleurotus pulmonarius]	cellular component: intracellular (GO:0005622);; cellular component: cellular anatomical entity (GO:0110165);; cellular component: protein-containing complex (GO:0032991);; molecular function: binding (GO:0005488);; biological process: biological regulation (GO:0065007);; biological process: metabolic process (GO:0008152);; biological process: cellular process (GO:0009987);; biological process: r…
gene-PC9H_000895	0.0212429	-2.78177	down	--	--	Cellular Component: Arp2/3 protein complex (GO:0005885);; Biological Process: regulation of transcription, DNA-templated (GO:0006355);; Molecular Function: zinc ion binding (GO:0008270);; Biological Process: Arp2/3 complex-mediated actin nucleation (GO:0034314);; Molecular Function: sequence-specific DNA binding (GO:0043565);;	K05757|2.4e-171|lbc:LACBIDRAFT_399446|K05757 actin related protein 2/3 complex, subunit 1A/1B | (RefSeq) actin-related protein ARPC3	Endocytosis (ko04144)	[Z]	Cytoskeleton	WD domain, G-beta repeat	Actin-related protein 2/3 complex subunit 1 OS=Schizosaccharomyces pombe (strain 972 / ATCC 24843) OX=284812 GN=arc1 PE=1 SV=3	Z	Cytoskeleton	blue light receptor white-collar 2 [Pleurotus ostreatus]	cellular component: protein-containing complex (GO:0032991);; biological process: biological regulation (GO:0065007);; molecular function: binding (GO:0005488);; biological process: cellular process (GO:0009987)
gene-PC9H_005601	0.0367492	-2.7866	down	[R]	General function prediction only	--	K22544|4.8e-153|gtr:GLOTRDRAFT_71486|K22544 deoxynucleoside triphosphate triphosphohydrolase SAMHD1 [EC:3.1.5.-] | (RefSeq) HD-domain/PDEase-like protein	--	[S]	Function unknown	HD domain	--	S	Function unknown	hypothetical protein EYR38_005103 [Pleurotus pulmonarius]	--
gene-PC9H_001852	0.0188489	-2.78953	down	[C]	Energy production and conversion	Molecular Function: dihydrolipoyl dehydrogenase activity (GO:0004148);; Biological Process: cell redox homeostasis (GO:0045454);; Molecular Function: flavin adenine dinucleotide binding (GO:0050660);;	K00382|1.8e-240|sla:SERLADRAFT_478491|K00382 dihydrolipoamide dehydrogenase [EC:1.8.1.4] | (RefSeq) hypothetical protein	Glycolysis / Gluconeogenesis (ko00010);; Citrate cycle (TCA cycle) (ko00020);; Glycine, serine and threonine metabolism (ko00260);; Valine, leucine and isoleucine degradation (ko00280);; Lysine degradation (ko00310);; Tryptophan metabolism (ko00380);; Pyruvate metabolism (ko00620);; Glyoxylate and dicarboxylate metabolism (ko00630);; Propanoate metabolism (ko00640);; Carbon metabolism (ko01200)	[C]	Energy production and conversion	Pyridine nucleotide-disulphide oxidoreductase	Dihydrolipoyl dehydrogenase, mitochondrial OS=Schizosaccharomyces pombe (strain 972 / ATCC 24843) OX=284812 GN=dld1 PE=2 SV=2	C	Energy production and conversion	hypothetical protein PLEOSDRAFT_62289 [Pleurotus ostreatus PC15]	biological process: metabolic process (GO:0008152);; molecular function: catalytic activity (GO:0003824);; biological process: cellular process (GO:0009987);; biological process: biological regulation (GO:0065007);; molecular function: binding (GO:0005488)
gene-PC9H_007180	0.0201239	-2.79261	down	--	--	Molecular Function: DNA-binding transcription factor activity (GO:0003700);;	--	--	--	--	Basic region leucine zipper	Regulatory protein cys-3 OS=Neurospora crassa (strain ATCC 24698 / 74-OR23-1A / CBS 708.71 / DSM 1257 / FGSC 987) OX=367110 GN=cys-3 PE=1 SV=1	K	Transcription	hypothetical protein PLEOSDRAFT_1089335 [Pleurotus ostreatus PC15]	molecular function: transcription regulator activity (GO:0140110)
gene-PC9H_005964	0.0196079	-2.79679	down	--	--	--	--	--	--	--	--	--	--	--	hypothetical protein EYR40_002716 [Pleurotus pulmonarius]	--
gene-PC9H_004936	0.0225611	-2.80138	down	[CE]	Energy production and conversion;; Amino acid transport and metabolism	Molecular Function: magnesium ion binding (GO:0000287);; Molecular Function: isocitrate dehydrogenase (NAD+) activity (GO:0004449);; Cellular Component: mitochondrion (GO:0005739);; Biological Process: tricarboxylic acid cycle (GO:0006099);; Biological Process: isocitrate metabolic process (GO:0006102);; Molecular Function: NAD binding (GO:0051287);;	K00030|4.4e-191|mrr:Moror_7399|K00030 isocitrate dehydrogenase (NAD+) [EC:1.1.1.41] | (RefSeq) isocitrate nad-dependent	Citrate cycle (TCA cycle) (ko00020);; Carbon metabolism (ko01200);; 2-Oxocarboxylic acid metabolism (ko01210);; Biosynthesis of amino acids (ko01230)	[E]	Amino acid transport and metabolism	Isocitrate/isopropylmalate dehydrogenase	Isocitrate dehydrogenase [NAD] subunit 2, mitochondrial OS=Schizosaccharomyces pombe (strain 972 / ATCC 24843) OX=284812 GN=idh2 PE=1 SV=2	C	Energy production and conversion	NAD-dependent isocitrate dehydrogenase [Pleurotus pulmonarius]	molecular function: binding (GO:0005488);; biological process: metabolic process (GO:0008152);; molecular function: catalytic activity (GO:0003824);; cellular component: intracellular (GO:0005622);; cellular component: cellular anatomical entity (GO:0110165);; biological process: cellular process (GO:0009987)
gene-PC9H_001276	0.0185253	-2.81631	down	--	--	Cellular Component: integral component of membrane (GO:0016021);; Biological Process: phospholipid translocation (GO:0045332);;	--	--	[DKT]	Cell cycle control, cell division, chromosome partitioning;; Transcription;; Signal transduction mechanisms	LEM3 (ligand-effect modulator 3) family / CDC50 family	Meiotically up-regulated gene 89 protein OS=Schizosaccharomyces pombe (strain 972 / ATCC 24843) OX=284812 GN=mug89 PE=1 SV=1	--	--	hypothetical protein PLEOSDRAFT_1091617 [Pleurotus ostreatus PC15]	cellular component: cellular anatomical entity (GO:0110165);; biological process: cellular process (GO:0009987);; biological process: localization (GO:0051179);; biological process: biological regulation (GO:0065007)
gene-PC9H_000518	0.0194976	-2.81643	down	[IQ]	Lipid transport and metabolism;; Secondary metabolites biosynthesis, transport and catabolism	Biological Process: biosynthetic process (GO:0009058);; Molecular Function: transferase activity (GO:0016740);; Molecular Function: pyridoxal phosphate binding (GO:0030170);;	K00654|8.3e-286|cci:CC1G_06977|K00654 serine palmitoyltransferase [EC:2.3.1.50] | (RefSeq) serine palmitoyltransferase 2	Sphingolipid metabolism (ko00600);; Autophagy - yeast (ko04138)	[O]	Posttranslational modification, protein turnover, chaperones	Aminotransferase class I and II	Serine palmitoyltransferase 2 OS=Saccharomyces cerevisiae (strain ATCC 204508 / S288c) OX=559292 GN=LCB2 PE=1 SV=1	O	Posttranslational modification, protein turnover, chaperones	hypothetical protein PLEOSDRAFT_1060673 [Pleurotus ostreatus PC15]	biological process: metabolic process (GO:0008152);; molecular function: catalytic activity (GO:0003824);; molecular function: binding (GO:0005488)
gene-PC9H_005452	0.0204108	-2.82391	down	--	--	--	--	--	--	--	NAD(P)H-binding	Reductase pytE OS=Aspergillus terreus OX=33178 GN=pytE PE=2 SV=1	--	--	hypothetical protein PLEOSDRAFT_1096427 [Pleurotus ostreatus PC15]	--
gene-PC9H_000554	0.0190594	-2.82536	down	--	--	Cellular Component: integral component of membrane (GO:0016021);;	--	--	--	--	Ser-Thr-rich glycosyl-phosphatidyl-inositol-anchored membrane family	--	S	Function unknown	hypothetical protein PLEOSDRAFT_1091284 [Pleurotus ostreatus PC15]	cellular component: cellular anatomical entity (GO:0110165)
[truncated: 105 more rows]

## Sheet: WT_vs_N1i
WT_vs_N1i
[truncated: 1,469 more rows]

## Sheet: WT_vs_N2O
WT_vs_N2O
[truncated: 723 more rows]

## Sheet: WT_vs_N2i
WT_vs_N2i
[truncated: 1,098 more rows]
